# Supplementary material for: Phylogeny of Morella rubra and Its Relatives (Myricaceae) and Genetic Resources of Chinese Bayberry Using RAD Sequencing
Source: PLoS One. 2015 Oct 2;10(10):e0139840. doi: 10.1371/journal.pone.0139840 (PMC4591994; doi:10.1371/journal.pone.0139840)
Supplement: S1 Table — Lists of the top results from BLASTING M. rubra, M. nana and M. esculenta contigs against public databases (E-value cut-off of 10−3). (XLSX) [file pone.0139840.s004.xlsx]

## Sheet: M.rubra
species	gene numbers	percentage
Vitis vinifera	2089	0.3104
Amygdalus persica	996	0.148
Populus balsamifera subsp. trichocarpa	568	0.0844
Fragaria vesca subsp. vesca	486	0.0722
Ricinus communis	427	0.0634
Glycine max	347	0.0516
Cucumis sativus	307	0.0456
Medicago truncatula	260	0.0386
Arabidopsis thaliana	185	0.0275
Japanese rice	161	0.0239
Lycopersicon esculentum	154	0.0229
Arabidopsis lyrata subsp. lyrata	40	0.0059
Sorghum bicolor	35	0.0052
Indian rice	33	0.0049
Zea mays	32	0.0048
Beta vulgaris Sugar Beet Group	28	0.0042
Cucumis melo subsp. melo	28	0.0042
American tobacco	27	0.004
Brachypodium distachyon	26	0.0039
Cucumis melo	24	0.0036
Corylus avellana	19	0.0028
Bryonia dioica	19	0.0028
Beta altissima	19	0.0028
Ipomoea batatas	18	0.0027
Castanea mollissima	18	0.0027
Jatropha curcas	17	0.0025
Lotus corniculatus var. japonicus	14	0.0021
Solanum demissum	13	0.0019
Silene latifolia	12	0.0018
American cotton	11	0.0016
Saintpaulia hybrid cultivar	9	0.0013
Ananas comosus	9	0.0013
Chinese arbutus	8	0.0012
Picea sitchensis	8	0.0012
Gentiana scabra x Gentiana triflora	8	0.0012
Asian white birch	7	0.001
Asparagus officinalis	7	0.001
French bean	6	0.0009
Bambusa edulis	6	0.0009
English walnut	6	0.0009
Malus domestica	6	0.0009
Citrus sinensis	6	0.0009
Arachis hypogaea	6	0.0009
European beech	6	0.0009
Japanese rose	5	0.0007
Chinese white poplar	5	0.0007
Primula acaulis	5	0.0007
Manihot esculenta	5	0.0007
Hordeum sativum	5	0.0007
Solanum tuberosum	4	0.0006
Malus baccata	3	0.0004
Datisca glomerata	3	0.0004
Quercus suber	3	0.0004
Lupinus albus	3	0.0004
Rosa hybrid cultivar	3	0.0004
Petunia axillaris X Petunia integrifolia	3	0.0004
Zinnia elegans	3	0.0004
Dimocarpus longan	3	0.0004
Juglans nigra	3	0.0004
Arabis glabra	3	0.0004
Volvox carteri f. nagariensis	3	0.0004
(Populus tomentosa x P. bolleana) x P. tomentosa v	2	0.0003
'Chlorella vulgaris' C-169	2	0.0003
Alnus glutinosa	2	0.0003
Camellia sinensis	2	0.0003
Baikal skullcap	2	0.0003
Juglans mandshurica	2	0.0003
Citrus unshiu	2	0.0003
Blastocystis hominis	2	0.0003
Populus balsamifera subsp. trichocarpa x Populus d	2	0.0003
Citrus trifoliata	2	0.0003
Arabidopsis korshinskyi	2	0.0003
Hypericum perforatum	2	0.0003
Betula pendula	2	0.0003
Brassica campestris (Pekinensis Group)	2	0.0003
Hevea brasiliensis	2	0.0003
Arabidopsis cebennensis	2	0.0003
Prunus cerasifera	2	0.0003
Physcomitrella patens subsp. patens	2	0.0003
Brassica rapa	2	0.0003
Oryza australiensis	2	0.0003
Cavendish banana	2	0.0003
Amygdalus communis	2	0.0003
Daucus carota	2	0.0003
Pisum sativum	2	0.0003
Gossypium raimondii	2	0.0003
Populus deltoides	2	0.0003
Fragaria ananassa	2	0.0003
Dionaea muscipula	2	0.0003
Guillardia theta CCMP2712	2	0.0003
Micromonas pusilla NOUM17	2	0.0003
Corylus heterophylla	2	0.0003
Silene cucubalus	2	0.0003
Phaenosperma globosa	1	0.0001
Nicotiana langsdorffii x Nicotiana sanderae	1	0.0001
Phaseolus unguiculatus	1	0.0001
Medicago sativa	1	0.0001
Forsythia intermedia	1	0.0001
Pterostyrax hispidus	1	0.0001
Lactuca sativa	1	0.0001
Oryza sativa	1	0.0001
Malus baccata x Malus prunifolia	1	0.0001
Arabidopsis halleri subsp. gemmifera	1	0.0001
Hibiscus cannabinus	1	0.0001
Rhododendron kanehirae E.H.Wilson	1	0.0001
Zamia furfuracea	1	0.0001
Vitis vulpina	1	0.0001
Mangifera indica	1	0.0001
Illicium parviflorum	1	0.0001
Euchlaena mexicana	1	0.0001
Lilium longiflorum	1	0.0001
Albugo laibachii Nc14	1	0.0001
Helianthus annuus	1	0.0001
Castanea crenata	1	0.0001
Pyrus pyrifolia	1	0.0001
Tamarix hispida	1	0.0001
Citrullus lanatus subsp. vulgaris	1	0.0001
Nepenthes maxima	1	0.0001
Thalassiosira pseudonana CCMP1335	1	0.0001
Linum usitatissimum	1	0.0001
Populus tremula x Populus tremuloides	1	0.0001
Citrus decumana	1	0.0001
Spinacea oleracea	1	0.0001
Concord grape	1	0.0001
Neosinocalamus affinis	1	0.0001
Arabis hirsuta	1	0.0001
Nicotiana attenuata	1	0.0001
Phalaenopsis amabilis	1	0.0001
Ginkgo biloba	1	0.0001
Gynostemma pentaphyllum	1	0.0001
Chinese ginseng	1	0.0001
Vitis riparia	1	0.0001
Populus ciliata	1	0.0001
Eutrema halophilum	1	0.0001
Allium cepa	1	0.0001
Brassica oleracea	1	0.0001
Rhododendron pulchrum	1	0.0001
Arabis divaricarpa	1	0.0001
Triticum durum	1	0.0001
Aristolochia contorta	1	0.0001
Pinus sylvestris	1	0.0001
Paeonia arborea	1	0.0001
Cicer arietinum	1	0.0001
Malus hupehensis var. mengshanensis	1	0.0001
Bathycoccus prasinos	1	0.0001
European raspberry	1	0.0001
Nothofagus solandri	1	0.0001
Corchorus olitorius	1	0.0001
Duke of Argyll's teatree	1	0.0001
Populus diversifolia	1	0.0001
Aster sedifolius	1	0.0001
Stylosanthes guianensis	1	0.0001
Egyptian cotton	1	0.0001
Eleocharis erythropoda	1	0.0001
African oil palm	1	0.0001
Gossypium arboreum	1	0.0001
English oak	1	0.0001
Chlamydomonas reinhardtii	1	0.0001
Antirrhinum majus	1	0.0001
London plane tree	1	0.0001
(Populus tomentosa x P. bolleana) x P. tomentosa	1	0.0001
Eriobotrya japonica	1	0.0001
Eucalyptus grandis	1	0.0001
Triticum monococcum subsp. monococcum	1	0.0001
Phaseolus mungo	1	0.0001
Casuarina equisetifolia	1	0.0001
Cuscuta reflexa	1	0.0001
Elaeagnus umbellata	1	0.0001
Actaea racemosa	1	0.0001
Cyclamen persicum	1	0.0001
Lepidium sativum	1	0.0001
Carica papaya	1	0.0001
Japanese honeysuckle	1	0.0001
Bupleurum kaoi	1	0.0001
Morus acidosa	1	0.0001
Castanea sativa	1	0.0001
Hydrangea macrophylla	1	0.0001
Vitis bellula	1	0.0001
Litchi chinensis	1	0.0001
Chaco potato	1	0.0001
African-spinach	1	0.0001
Musa AA Group	1	0.0001
Phytophthora megasperma f. sp. glycinea	1	0.0001
Capsicum chinense	1	0.0001
Camptotheca acuminata	1	0.0001
Populus balsamifera	1	0.0001

## Sheet: M.nana
species	gene numbers	percentage
Vitis vinifera	1659	0.3138
Amygdalus persica	777	0.147
Populus balsamifera subsp. trichocarpa	448	0.0847
Fragaria vesca subsp. vesca	379	0.0717
Glycine max	305	0.0577
Ricinus communis	305	0.0577
Cucumis sativus	274	0.0518
Medicago truncatula	165	0.0312
Japanese rice	126	0.0238
Lycopersicon esculentum	125	0.0236
Arabidopsis thaliana	118	0.0223
Indian rice	30	0.0057
Arabidopsis lyrata subsp. lyrata	28	0.0053
Sorghum bicolor	27	0.0051
Beta vulgaris Sugar Beet Group	24	0.0045
Zea mays	22	0.0042
Cucumis melo subsp. melo	20	0.0038
American tobacco	18	0.0034
Lotus corniculatus var. japonicus	17	0.0032
Beta altissima	17	0.0032
Corylus avellana	15	0.0028
Bryonia dioica	15	0.0028
Cucumis melo	14	0.0026
Solanum demissum	13	0.0025
Brachypodium distachyon	13	0.0025
American cotton	12	0.0023
Saintpaulia hybrid cultivar	12	0.0023
Silene latifolia	12	0.0023
Malus domestica	10	0.0019
Japanese rose	9	0.0017
Castanea mollissima	9	0.0017
Arachis hypogaea	9	0.0017
Ananas comosus	8	0.0015
Ipomoea batatas	7	0.0013
Primula acaulis	7	0.0013
Citrus sinensis	7	0.0013
Asian white birch	6	0.0011
Jatropha curcas	6	0.0011
French bean	5	0.0009
Citrus trifoliata	5	0.0009
Arabis divaricarpa	5	0.0009
Manihot esculenta	5	0.0009
Picea sitchensis	5	0.0009
Asparagus officinalis	5	0.0009
Hordeum sativum	5	0.0009
Bambusa edulis	4	0.0008
Solanum tuberosum	4	0.0008
Gentiana scabra x Gentiana triflora	4	0.0008
Malus baccata	3	0.0006
Oryza sativa	3	0.0006
Arabidopsis korshinskyi	3	0.0006
Eutrema halophilum	3	0.0006
Oryza australiensis	3	0.0006
Dimocarpus longan	3	0.0006
European beech	3	0.0006
Volvox carteri f. nagariensis	3	0.0006
Arabidopsis wallichii	2	0.0004
Lactuca sativa	2	0.0004
Quercus suber	2	0.0004
Helianthus annuus	2	0.0004
Eucalyptus gunnii	2	0.0004
Chinese arbutus	2	0.0004
Chinese white poplar	2	0.0004
Arabidopsis halleri subsp. halleri	2	0.0004
Concord grape	2	0.0004
Prunus cerasus var. caproniana	2	0.0004
Betula pendula	2	0.0004
Brassica campestris (Pekinensis Group)	2	0.0004
Arabidopsis cebennensis	2	0.0004
Prunus cerasifera	2	0.0004
English walnut	2	0.0004
Cicer arietinum	2	0.0004
Paeonia arborea	2	0.0004
Petunia axillaris X Petunia integrifolia	2	0.0004
Pisum sativum	2	0.0004
English oak	2	0.0004
Chlamydomonas reinhardtii	2	0.0004
Trifolium repens	2	0.0004
Nicotiana benthamiana	2	0.0004
Musa AA Group	2	0.0004
Phaseolus unguiculatus	1	0.0002
Actinidia chinensis	1	0.0002
Medicago sativa	1	0.0002
'Chlorella vulgaris' C-169	1	0.0002
Alnus glutinosa	1	0.0002
Malus prunifolia	1	0.0002
Selaginella moellendorffii	1	0.0002
Camellia sinensis	1	0.0002
Lupinus luteus	1	0.0002
Datisca glomerata	1	0.0002
Arabidopsis halleri subsp. gemmifera	1	0.0002
Leucaena glauca	1	0.0002
Lens culinaris	1	0.0002
Citrus unshiu	1	0.0002
Aureococcus anophagefferens	1	0.0002
Conyza canadensis	1	0.0002
Phaseolus angularis	1	0.0002
Euchlaena mexicana	1	0.0002
European aspen	1	0.0002
Larix decidua	1	0.0002
Artemisia annua	1	0.0002
Lilium longiflorum	1	0.0002
Balanops pachyphylla	1	0.0002
Arabidopsis lyrata subsp. petraea	1	0.0002
Francoa sonchifolia	1	0.0002
Castanea crenata	1	0.0002
Pyrus pyrifolia	1	0.0002
Vismia baccifera subsp. ferruginea	1	0.0002
Blastocystis hominis	1	0.0002
Lupinus albus	1	0.0002
Bruguiera gymnorhiza	1	0.0002
Prunus dulcis x Prunus persica	1	0.0002
Salix sachalinensis	1	0.0002
Spinacea oleracea	1	0.0002
Arachis chacoense	1	0.0002
American red plum	1	0.0002
Nicotiana plumbaginifolia	1	0.0002
Antirrhinum hispanicum	1	0.0002
Panax quinquefolium	1	0.0002
Arabis hirsuta	1	0.0002
Nicotiana attenuata	1	0.0002
Emiliania huxleyi	1	0.0002
Chinese jujube	1	0.0002
Chinese ginseng	1	0.0002
Vitis riparia	1	0.0002
Didierea madagascariensis	1	0.0002
Hevea brasiliensis	1	0.0002
Citrus paradisi	1	0.0002
Salvia officinalis	1	0.0002
Physcomitrella patens subsp. patens	1	0.0002
Peridiscus lucidus	1	0.0002
Vicia faba L. var. minuta (hort. ex Alef.) Mansf.	1	0.0002
Arabidopsis arenosa	1	0.0002
Nepenthes alata	1	0.0002
Malus hupehensis var. mengshanensis	1	0.0002
Cistus creticus subsp. creticus	1	0.0002
Raphanus sativus	1	0.0002
Casuarina glauca	1	0.0002
Hemiphylacus alatostylus	1	0.0002
Amygdalus communis	1	0.0002
Phalaenopsis amabilis var. formosa	1	0.0002
Brassica juncea	1	0.0002
Orobanche hirtiflora	1	0.0002
Zinnia elegans	1	0.0002
Grevillea robusta	1	0.0002
Egyptian cotton	1	0.0002
African oil palm	1	0.0002
Brassica napus	1	0.0002
Actinidia chinensis var. deliciosa	1	0.0002
Boston marrow	1	0.0002
Antirrhinum majus	1	0.0002
Pentactina rupicola	1	0.0002
Vigna luteola	1	0.0002
Eriobotrya japonica	1	0.0002
Nicotiana tomentosiformis	1	0.0002
Gossypium raimondii	1	0.0002
Populus deltoides	1	0.0002
Oryza grandiglumis	1	0.0002
Agave americana	1	0.0002
Henry's lily	1	0.0002
Camellia chekiang-oleosa	1	0.0002
Monoclea gottschei	1	0.0002
Cucumis melo Inodorus Group	1	0.0002
Rosa x damascena	1	0.0002
Carica papaya	1	0.0002
Nannochloropsis gaditana CCMP526	1	0.0002
Morus acidosa	1	0.0002
Flaveria australasica	1	0.0002
Auxenochlorella protothecoides	1	0.0002
African-spinach	1	0.0002
Cinnamomum kanehirae	1	0.0002
Spirodela polyrhiza	1	0.0002
Theobroma cacao	1	0.0002
Amaranthus chlorostachys auct.	1	0.0002
Juglans nigra	1	0.0002
Vicia faba	1	0.0002
Eleocharis palustris	1	0.0002
Arabis glabra	1	0.0002
Silene cucubalus	1	0.0002
Citrus jambhiri	1	0.0002

## Sheet: M.esculenta
species	gene numbers	percentage
Vitis vinifera	2133	0.3151
Amygdalus persica	962	0.1421
Populus balsamifera subsp. trichocarpa	560	0.0827
Fragaria vesca subsp. vesca	495	0.0731
Ricinus communis	453	0.0669
Glycine max	369	0.0545
Cucumis sativus	339	0.0501
Medicago truncatula	272	0.0402
Lycopersicon esculentum	168	0.0248
Arabidopsis thaliana	167	0.0247
Japanese rice	139	0.0205
Arabidopsis lyrata subsp. lyrata	42	0.0062
Zea mays	37	0.0055
Sorghum bicolor	33	0.0049
Indian rice	30	0.0044
Lotus corniculatus var. japonicus	27	0.004
American tobacco	26	0.0038
Brachypodium distachyon	21	0.0031
Cucumis melo	20	0.003
Beta vulgaris Sugar Beet Group	19	0.0028
Cucumis melo subsp. melo	18	0.0027
Corylus avellana	16	0.0024
Solanum demissum	16	0.0024
Beta altissima	14	0.0021
Silene latifolia	12	0.0018
Asian white birch	12	0.0018
American cotton	11	0.0016
Arachis hypogaea	11	0.0016
Saintpaulia hybrid cultivar	10	0.0015
Castanea mollissima	10	0.0015
Japanese rose	9	0.0013
English walnut	9	0.0013
Bryonia dioica	9	0.0013
Bambusa edulis	8	0.0012
Asparagus officinalis	8	0.0012
French bean	7	0.001
Citrus trifoliata	7	0.001
Betula pendula	7	0.001
Manihot esculenta	7	0.001
Jatropha curcas	7	0.001
Ipomoea batatas	6	0.0009
Primula acaulis	6	0.0009
Solanum tuberosum	6	0.0009
Gentiana scabra x Gentiana triflora	6	0.0009
Chinese white poplar	5	0.0007
Hevea brasiliensis	5	0.0007
Pisum sativum	5	0.0007
Citrus sinensis	5	0.0007
Guillardia theta CCMP2712	5	0.0007
Quercus suber	4	0.0006
Cicer arietinum	4	0.0006
Malus domestica	4	0.0006
Oryza sativa	3	0.0004
Chinese arbutus	3	0.0004
Ananas comosus	3	0.0004
Arabidopsis cebennensis	3	0.0004
Prunus cerasifera	3	0.0004
African oil palm	3	0.0004
Picea sitchensis	3	0.0004
Trifolium repens	3	0.0004
Dimocarpus longan	3	0.0004
European beech	3	0.0004
Cynara cardunculus Scolymus Group	2	0.0003
Malus baccata	2	0.0003
Morella cerifera	2	0.0003
(Populus tomentosa x P. bolleana) x P. tomentosa v	2	0.0003
Cucurbita ficifolia	2	0.0003
Selaginella moellendorffii	2	0.0003
Helianthus annuus	2	0.0003
Pyrus pyrifolia	2	0.0003
Myrica gale	2	0.0003
Concord grape	2	0.0003
Antirrhinum hispanicum	2	0.0003
Arabis hirsuta	2	0.0003
Nicotiana attenuata	2	0.0003
Physcomitrella patens subsp. patens	2	0.0003
Lycopersicon chilense	2	0.0003
Brassica oleracea	2	0.0003
Arabis divaricarpa	2	0.0003
Petunia axillaris X Petunia integrifolia	2	0.0003
Brassica napus	2	0.0003
Carica papaya	2	0.0003
Castanea sativa	2	0.0003
Cannabis sativa	1	0.0001
Narcissus tazetta subsp. chinensis	1	0.0001
Asian pear	1	0.0001
Myricaria germanica	1	0.0001
Alnus glutinosa	1	0.0001
Lactuca sativa	1	0.0001
Camellia sinensis	1	0.0001
Armeniaca limeixing J.Y.Zhang & Z.Ming Wang	1	0.0001
Malus baccata x Malus prunifolia	1	0.0001
Lens culinaris	1	0.0001
Citrus unshiu	1	0.0001
Korean pine	1	0.0001
Aureococcus anophagefferens	1	0.0001
Nicotiana glutinosa	1	0.0001
Phaseolus aureus	1	0.0001
Euchlaena mexicana	1	0.0001
Francoa sonchifolia	1	0.0001
Blastocystis hominis	1	0.0001
Tamarix hispida	1	0.0001
Isatis indigotica	1	0.0001
Epipremnum aureum	1	0.0001
Nepenthes maxima	1	0.0001
Cornus florida	1	0.0001
Lupinus albus	1	0.0001
Linum usitatissimum	1	0.0001
Populus tremula x Populus tremuloides	1	0.0001
Citrus decumana	1	0.0001
Prunus serotina	1	0.0001
Spinacea oleracea	1	0.0001
Hypericum perforatum	1	0.0001
Camellia oleifera	1	0.0001
Neosinocalamus affinis	1	0.0001
Chinese jujube	1	0.0001
Nelumbo nucifera	1	0.0001
Higan cherry	1	0.0001
Chinese ginseng	1	0.0001
Coptis japonica	1	0.0001
Brassica campestris (Pekinensis Group)	1	0.0001
Caloncoba echinata	1	0.0001
Clarkia xantiana	1	0.0001
Brassica kaber	1	0.0001
Eutrema halophilum	1	0.0001
Citrus paradisi	1	0.0001
Salvia officinalis	1	0.0001
Brassica oleracea subsp. acephala	1	0.0001
Thalassiosira oceanica	1	0.0001
Momordica grosvenori	1	0.0001
Brassica rapa	1	0.0001
Pyrus balansae	1	0.0001
Arabidopsis arenosa	1	0.0001
Oryza australiensis	1	0.0001
Douglas-fir	1	0.0001
Pinus sylvestris	1	0.0001
Allium sativum	1	0.0001
Hordeum vulgare	1	0.0001
Vigna radiata	1	0.0001
Cheesemania enysii	1	0.0001
Cavendish banana	1	0.0001
Nothofagus solandri	1	0.0001
Mitragyna speciosa	1	0.0001
Raphanus sativus	1	0.0001
Silene noctiflora	1	0.0001
Amorpha fruticosa	1	0.0001
Ficus sp. Moore 315	1	0.0001
Aleurites fordii	1	0.0001
Capsella bursa-pastoris	1	0.0001
Diospyros kaki	1	0.0001
Annona cherimola	1	0.0001
Actinidia chinensis var. deliciosa	1	0.0001
Quercus petraea	1	0.0001
English oak	1	0.0001
Sesbania rostrata	1	0.0001
Chlamydomonas reinhardtii	1	0.0001
European hop	1	0.0001
London plane tree	1	0.0001
Musa acuminata subsp. malaccensis	1	0.0001
Galdieria sulphuraria	1	0.0001
(Populus tomentosa x P. bolleana) x P. tomentosa	1	0.0001
Sesamum indicum	1	0.0001
Eucalyptus grandis	1	0.0001
Canadian poplar	1	0.0001
Zelkova serrata	1	0.0001
Tovaria pendula	1	0.0001
Henry's lily	1	0.0001
Staphylea colchica	1	0.0001
Vicia sativa	1	0.0001
Zantedeschia aethiopica	1	0.0001
Fragaria ananassa	1	0.0001
Dionaea muscipula	1	0.0001
Garcinia mangostana	1	0.0001
Lilium davidii	1	0.0001
Campanumoea lanceolata	1	0.0001
Eperua grandiflora	1	0.0001
Podostemon ceratophyllum	1	0.0001
Nicotiana sylvestris	1	0.0001
Flaveria australasica	1	0.0001
Litchi chinensis	1	0.0001
Nicotiana benthamiana	1	0.0001
Hordeum sativum	1	0.0001
African-spinach	1	0.0001
Elodea canadensis	1	0.0001
Buxus microphylla	1	0.0001
Theobroma cacao	1	0.0001
Musa AA Group	1	0.0001
Chelone obliqua	1	0.0001
Psidium guajava	1	0.0001
Corylus heterophylla	1	0.0001
Phytophthora megasperma f. sp. glycinea	1	0.0001
Chloranthus spicatus	1	0.0001
Juglans nigra	1	0.0001
Vicia faba	1	0.0001
Eleocharis palustris	1	0.0001
Silene cucubalus	1	0.0001
Volvox carteri f. nagariensis	1	0.0001
Chosenia arbutifolia	1	0.0001
Corynocarpus laevigata	1	0.0001
