# Supplementary material for: Phylogeny of Morella rubra and Its Relatives (Myricaceae) and Genetic Resources of Chinese Bayberry Using RAD Sequencing
Source: PLoS One. 2015 Oct 2;10(10):e0139840. doi: 10.1371/journal.pone.0139840 (PMC4591994; doi:10.1371/journal.pone.0139840)
Supplement: S2 Table — (XLS) [file pone.0139840.s005.xls]

contig62888_0	gmx:100812806	64.29	42	12	1	42	158	318	359	2.00E-07	52.4	metal tolerance protein C4-like; K14696 solute carrier family 30 (zinc transporter), member 9
contig62888_0	ath:AT1G51610	60.98	41	13	1	42	155	353	393	6.00E-07	50.4	metal tolerance protein C4; K14696 solute carrier family 30 (zinc transporter), member 9
contig62888_0	gmx:100820261	61.9	42	13	1	42	158	316	357	8.00E-07	50.1	metal tolerance protein C4-like; K14696 solute carrier family 30 (zinc transporter), member 9
contig62902_1	vvi:100250139	35.59	59	38	0	187	11	698	756	2.00E-06	48.5	structure-specific endonuclease subunit SLX1 homolog 2-like; K15078 structure-specific endonuclease subunit SLX1 [EC:3.6.1.-]
contig62939_34	gmx:100806552	55.17	87	39	0	3	263	7	93	2.00E-25	111	ATP-dependent DNA helicase recG-like; K03655 ATP-dependent DNA helicase RecG [EC:3.6.4.12]
contig62939_34	vvi:100253596	30.95	84	58	0	12	263	18	101	5.00E-07	50.8	uncharacterized LOC100253596; K15360 centromere protein X
contig62952_14	gmx:100806552	60.38	53	21	0	8	166	36	88	7.00E-17	83.6	ATP-dependent DNA helicase recG-like; K03655 ATP-dependent DNA helicase RecG [EC:3.6.4.12]
contig62995_0	gmx:100790238	67.12	73	24	0	221	3	253	325	8.00E-21	96.7	SWI/SNF complex subunit SWI3A-like; K11649 SWI/SNF related-matrix-associated actin-dependent regulator of chromatin subfamily C
contig62995_0	gmx:100800135	64.38	73	26	0	221	3	257	329	1.00E-19	92.8	SWI/SNF complex subunit SWI3A-like; K11649 SWI/SNF related-matrix-associated actin-dependent regulator of chromatin subfamily C
contig62995_0	mtr:MTR_3g099000	54.79	73	33	0	221	3	261	333	5.00E-17	84	SWI/SNF complex subunit SMARCC2; K11649 SWI/SNF related-matrix-associated actin-dependent regulator of chromatin subfamily C
contig62995_0	pop:POPTR_575397	52.05	73	35	0	221	3	266	338	6.00E-16	80.5	CHB905; chromatin remodeling complex subunit; K11649 SWI/SNF related-matrix-associated actin-dependent regulator of chromatin subfamily C
contig62995_0	vvi:100250960	58.9	73	30	2	221	3	262	331	4.00E-15	77.8	SWI/SNF complex subunit SWI3A-like; K11649 SWI/SNF related-matrix-associated actin-dependent regulator of chromatin subfamily C
contig62995_0	ath:AT2G47620	52.05	73	35	2	221	3	242	302	3.00E-13	71.6	SWI3A; SWI/SNF complex subunit SWI3A; K11649 SWI/SNF related-matrix-associated actin-dependent regulator of chromatin subfamily C
contig62995_0	aly:ARALYDRAFT_904238	52.11	71	34	2	221	9	242	300	4.00E-12	67.8	ATSWI3A; K11649 SWI/SNF related-matrix-associated actin-dependent regulator of chromatin subfamily C
contig62995_0	osa:4336176	61.54	39	15	0	221	105	261	299	2.00E-09	58.5	Os04g0480300; K11649 SWI/SNF related-matrix-associated actin-dependent regulator of chromatin subfamily C
contig62995_0	bdi:100844943	50.94	53	26	1	221	63	258	301	3.00E-09	58.2	SWI/SNF complex subunit SWI3A-like; K11649 SWI/SNF related-matrix-associated actin-dependent regulator of chromatin subfamily C
contig62995_0	zma:100285161	64.86	37	13	0	221	111	263	299	7.00E-09	57	ATSWI3A; K11649 SWI/SNF related-matrix-associated actin-dependent regulator of chromatin subfamily C
contig63005_0	vvi:100245595	74.47	47	12	0	64	204	1	47	6.00E-15	77	uncharacterized LOC100245595; K07088
contig63005_0	ath:AT5G65980	68.09	47	15	0	64	204	1	47	5.00E-12	67.4	auxin efflux carrier family protein; K07088
contig63005_0	gmx:100792072	64.58	48	16	1	64	204	1	48	5.00E-10	60.8	uncharacterized LOC100792072; K07088
contig63005_0	gmx:100785791	62.5	48	17	1	64	204	1	48	1.00E-09	59.7	uncharacterized LOC100785791; K07088
contig63005_0	zma:100281451	57.45	47	20	0	64	204	1	47	1.00E-09	59.7	auxin Efflux Carrier family protein; K07088
contig63005_0	bdi:100833440	59.57	47	19	0	64	204	1	47	2.00E-09	58.9	uncharacterized LOC100833440; K07088
contig63005_0	osa:4347808	55.32	47	21	0	64	204	1	47	4.00E-08	54.3	Os09g0554300; K07088
contig63095_0	gmx:547489	41.86	86	35	3	3	215	148	233	2.00E-09	58.5	HIDH; 2-hydroxyisoflavanone dehydratase; K13258 2-hydroxyisoflavanone dehydratase [EC:4.2.1.105]
contig63095_0	ppp:PHYPADRAFT_118478	52	50	24	0	15	164	168	217	1.00E-08	55.8	GLP1; GLP1 GID1-like protein; K14493 gibberellin receptor GID1 [EC:3.-.-.-]
contig63095_0	aly:ARALYDRAFT_477795	49.09	55	27	2	3	164	174	225	6.00E-08	53.9	ATGID1A/GID1A; K14493 gibberellin receptor GID1 [EC:3.-.-.-]
contig63095_0	vvi:100249385	52.27	44	21	1	33	164	184	224	2.00E-07	52.4	gibberellin receptor GID1B-like; K14493 gibberellin receptor GID1 [EC:3.-.-.-]
contig63095_0	aly:ARALYDRAFT_486805	54.55	44	20	1	33	164	185	225	5.00E-07	50.8	ATGID1B/GID1B; K14493 gibberellin receptor GID1 [EC:3.-.-.-]
contig63095_0	aly:ARALYDRAFT_351756	43.64	55	30	2	3	164	172	223	7.00E-06	47	ATGID1C/GID1C; K14493 gibberellin receptor GID1 [EC:3.-.-.-]
contig63095_0	osa:4338764	51.11	45	22	1	30	164	191	232	7.00E-06	47	Os05g0407500; K14493 gibberellin receptor GID1 [EC:3.-.-.-]
contig63241_1	osa:4349826	50.72	69	34	0	214	8	589	657	2.00E-12	68.9	Os11g0157000; K12619 5'-3' exoribonuclease 2 [EC:3.1.13.-]
contig63340_1	sbi:SORBI_0011s005450	41.54	65	38	0	6	200	76	140	9.00E-09	56.6	hypothetical protein; K05356 all-trans-nonaprenyl-diphosphate synthase [EC:2.5.1.84 2.5.1.85]
contig63402_0	ath:AT5G21100	45.65	46	25	1	148	11	82	126	2.00E-07	52	L-ascorbate oxidase; K00423 L-ascorbate oxidase [EC:1.10.3.3]
contig63402_0	aly:ARALYDRAFT_489021	44.68	47	25	2	148	11	79	123	4.00E-06	47.8	ascorbate oxidase; K00423 L-ascorbate oxidase [EC:1.10.3.3]
contig63417_0	gmx:100784725	100	34	0	0	1	102	119	152	9.00E-16	74.7	125 kDa kinesin-related protein-like; K10398 kinesin family member 11
contig63417_0	gmx:100805061	100	34	0	0	1	102	109	142	9.00E-16	74.7	125 kDa kinesin-related protein-like; K10398 kinesin family member 11
contig63417_0	vvi:100255345	100	34	0	0	1	102	119	152	2.00E-15	74.7	125 kDa kinesin-related protein-like; K10398 kinesin family member 11
contig63417_0	gmx:100816693	97.06	34	1	0	1	102	121	154	7.00E-15	71.6	125 kDa kinesin-related protein-like; K10398 kinesin family member 11
contig63417_0	gmx:100818630	97.06	34	1	0	1	102	121	154	7.00E-15	71.6	125 kDa kinesin-related protein-like; K10398 kinesin family member 11
contig63417_0	mtr:MTR_2g096010	94.12	34	2	0	1	102	119	152	1.00E-13	68.6	Kinesin-related motor protein Eg5; K10398 kinesin family member 11
contig63417_0	osa:9268593	91.18	34	3	0	1	102	119	152	3.00E-13	69.7	Os05g0117798; K10398 kinesin family member 11
contig63417_0	gmx:100796881	85.29	34	5	0	1	102	123	156	4.00E-12	67.8	probable 125 kDa kinesin-related protein-like; K10398 kinesin family member 11
contig63417_0	bdi:100827675	88.24	34	4	0	1	102	118	151	8.00E-12	66.6	125 kDa kinesin-related protein-like; K10398 kinesin family member 11
contig63417_0	gmx:100800246	87.88	33	4	0	1	99	79	111	2.00E-11	65.5	125 kDa kinesin-related protein-like; K10398 kinesin family member 11
contig63417_0	bdi:100834413	87.88	33	4	0	1	99	139	171	2.00E-11	65.5	125 kDa kinesin-related protein-like; K10398 kinesin family member 11
contig63417_0	ath:AT2G36200	87.88	33	4	0	1	99	82	114	2.00E-11	65.5	kinesin family member 11; K10398 kinesin family member 11
contig63417_0	gmx:100784714	84.85	33	5	0	1	99	79	111	4.00E-11	64.3	125 kDa kinesin-related protein-like; K10398 kinesin family member 11
contig63417_0	bdi:100829843	84.85	33	5	0	1	99	140	172	4.00E-11	64.3	125 kDa kinesin-related protein-like; K10398 kinesin family member 11
contig63417_0	vvi:100240753	84.85	33	5	0	1	99	82	114	4.00E-11	64.3	125 kDa kinesin-related protein-like; K10398 kinesin family member 11
contig63417_0	mtr:MTR_7g105030	81.82	33	6	0	1	99	79	111	1.00E-10	62.8	125 kDa kinesin-related protein; K10398 kinesin family member 11
contig63417_0	cre:CHLREDRAFT_150766	82.76	29	5	0	1	87	76	104	3.00E-08	54.7	FLA8; kinesin-ii motor subunit; K10394 kinesin family member 3/17
contig63417_0	vcn:VOLCADRAFT_103736	82.76	29	5	0	1	87	73	101	7.00E-08	53.5	flaH; kinesin-like protein; K10394 kinesin family member 3/17
contig63417_0	osa:4331382	67.65	34	11	0	1	102	52	85	1.00E-07	52.8	Os03g0114000; K10406 kinesin family member C2/C3
contig63417_0	ota:Ot04g00540	72.41	29	8	0	1	87	93	121	3.00E-07	51.6	Kinesin (KAR3 subfamily) (ISS); K10398 kinesin family member 11
contig63419_0	vvi:100255345	58.11	74	31	1	8	229	101	159	1.00E-15	79.7	125 kDa kinesin-related protein-like; K10398 kinesin family member 11
contig63419_0	mtr:MTR_2g096010	56.76	74	32	1	8	229	101	159	6.00E-15	77	Kinesin-related motor protein Eg5; K10398 kinesin family member 11
contig63419_0	gmx:100816693	58.11	74	31	1	8	229	103	161	6.00E-15	77	125 kDa kinesin-related protein-like; K10398 kinesin family member 11
contig63419_0	gmx:100818630	58.11	74	31	1	8	229	103	161	6.00E-15	77	125 kDa kinesin-related protein-like; K10398 kinesin family member 11
contig63419_0	gmx:100805061	54.05	74	34	1	8	229	91	149	4.00E-14	74.3	125 kDa kinesin-related protein-like; K10398 kinesin family member 11
contig63419_0	gmx:100784725	54.05	74	34	1	8	229	101	159	4.00E-14	74.3	125 kDa kinesin-related protein-like; K10398 kinesin family member 11
contig63419_0	mtr:MTR_7g105030	66.67	51	17	0	8	160	61	111	7.00E-14	73.6	125 kDa kinesin-related protein; K10398 kinesin family member 11
contig63419_0	ath:AT2G36200	68.63	51	16	0	8	160	64	114	7.00E-14	73.6	kinesin family member 11; K10398 kinesin family member 11
contig63419_0	gmx:100800246	67.35	49	16	0	8	154	61	109	1.00E-13	72.8	125 kDa kinesin-related protein-like; K10398 kinesin family member 11
contig63419_0	gmx:100784714	66.67	51	17	0	8	160	61	111	2.00E-13	72.4	125 kDa kinesin-related protein-like; K10398 kinesin family member 11
contig63419_0	bdi:100834413	64.71	51	18	0	8	160	121	171	2.00E-13	72	125 kDa kinesin-related protein-like; K10398 kinesin family member 11
contig63419_0	vvi:100240753	66.67	51	17	0	8	160	64	114	2.00E-13	72	125 kDa kinesin-related protein-like; K10398 kinesin family member 11
contig63419_0	osa:9268593	78.95	38	8	0	8	121	101	138	6.00E-13	70.5	Os05g0117798; K10398 kinesin family member 11
contig63419_0	bdi:100827675	76.32	38	9	0	8	121	100	137	4.00E-12	67.8	125 kDa kinesin-related protein-like; K10398 kinesin family member 11
contig63419_0	gmx:100796881	71.05	38	11	0	8	121	105	142	5.00E-12	67.4	probable 125 kDa kinesin-related protein-like; K10398 kinesin family member 11
contig63419_0	bdi:100829843	65.79	38	13	0	8	121	122	159	8.00E-10	60.1	125 kDa kinesin-related protein-like; K10398 kinesin family member 11
contig63419_0	ota:Ot04g00540	65.79	38	13	0	8	121	75	112	1.00E-09	59.3	Kinesin (KAR3 subfamily) (ISS); K10398 kinesin family member 11
contig63419_0	vcn:VOLCADRAFT_103736	67.74	31	10	0	29	121	62	92	7.00E-06	47	flaH; kinesin-like protein; K10394 kinesin family member 3/17
contig63451_0	vcn:VOLCADRAFT_104604	43.1	58	33	1	2	175	1007	1063	5.00E-07	50.8	hypothetical protein; K12842 U2-associated protein SR140
contig63686_0	osa:4337016	35.35	99	63	2	295	2	522	619	3.00E-10	61.2	Os04g0618700; K13420 LRR receptor-like serine/threonine-protein kinase FLS2 [EC:2.7.11.1]
contig63686_0	vvi:100253808	37.86	103	59	5	295	2	525	624	5.00E-10	60.8	LRR receptor-like serine/threonine-protein kinase FLS2-like; K13420 LRR receptor-like serine/threonine-protein kinase FLS2 [EC:2.7.11.1]
contig63686_0	ath:AT4G39400	34.34	99	64	2	295	2	432	529	6.00E-10	60.5	BRI1; protein brassinosteroid insensitive 1; K13415 protein brassinosteroid insensitive 1 [EC:2.7.10.1 2.7.11.1]
contig63686_0	aly:ARALYDRAFT_491347	34.74	95	61	2	283	2	83	176	3.00E-09	58.2	BAK1; bri1-associated receptor kinase; K13416 brassinosteroid insensitive 1-associated receptor kinase 1 [EC:2.7.10.1 2.7.11.1]
contig63686_0	ath:AT5G25930	30.93	97	67	1	292	2	228	323	4.00E-09	57.8	Protein kinase family protein with leucine-rich repeat domain; K00924 [EC:2.7.1.-]
contig63686_0	ath:AT4G33430	34.74	95	61	2	283	2	88	181	5.00E-09	57.4	BAK1; BRASSINOSTEROID INSENSITIVE 1-associated receptor kinase 1; K13416 brassinosteroid insensitive 1-associated receptor kinase 1 [EC:2.7.10.1 2.7.11.1]
contig63686_0	vvi:100253855	31.96	97	65	2	289	2	86	181	9.00E-09	56.6	BRASSINOSTEROID INSENSITIVE 1-associated receptor kinase 1-like; K13416 brassinosteroid insensitive 1-associated receptor kinase 1 [EC:2.7.10.1 2.7.11.1]
contig63686_0	vvi:100252647	35.35	99	63	2	295	2	432	529	1.00E-08	56.2	systemin receptor SR160-like; K13415 protein brassinosteroid insensitive 1 [EC:2.7.10.1 2.7.11.1]
contig63686_0	vvi:100247683	34.83	89	57	2	265	2	94	181	1.00E-08	55.8	somatic embryogenesis receptor kinase-like; K13418 somatic embryogenesis receptor kinase 1 [EC:2.7.10.1 2.7.11.1]
contig63686_0	osa:4324691	32.32	99	66	2	295	2	384	481	4.00E-08	54.3	Os01g0718300; K13415 protein brassinosteroid insensitive 1 [EC:2.7.10.1 2.7.11.1]
contig63686_0	ath:AT4G28490	35.35	99	63	2	295	2	443	540	4.00E-08	54.3	HAE; receptor-like protein kinase 5; K08286 protein-serine/threonine kinase [EC:2.7.11.-]
contig63686_0	aly:ARALYDRAFT_489442	30.08	123	61	3	295	2	298	419	6.00E-08	53.9	leucine-rich repeat family protein; K00924 [EC:2.7.1.-]
contig63686_0	ath:AT1G71830	31.25	96	65	2	286	2	88	182	6.00E-08	53.9	SERK1; somatic embryogenesis receptor kinase 1; K13418 somatic embryogenesis receptor kinase 1 [EC:2.7.10.1 2.7.11.1]
contig63686_0	aly:ARALYDRAFT_488953	32.32	99	66	2	295	2	90	187	7.00E-08	53.5	EFR; EF-TU receptor; K13428 LRR receptor-like serine/threonine-protein kinase EFR [EC:2.7.11.1]
contig63686_0	ath:AT5G46330	35.92	103	61	5	295	2	591	690	9.00E-08	53.1	FLS2; LRR receptor-like serine/threonine-protein kinase FLS2; K13420 LRR receptor-like serine/threonine-protein kinase FLS2 [EC:2.7.11.1]
contig63686_0	aly:ARALYDRAFT_356368	29.29	99	69	2	295	2	447	544	2.00E-07	52	FLS2; flagellin-sensitive 2; K13420 LRR receptor-like serine/threonine-protein kinase FLS2 [EC:2.7.11.1]
contig63686_0	ath:AT1G75820	32.32	99	66	2	295	2	496	593	2.00E-07	52	CLV1; receptor protein kinase CLAVATA1; K00924 [EC:2.7.1.-]
contig63686_0	ath:AT5G20480	30	100	68	3	295	2	209	307	5.00E-07	50.8	EFR; LRR receptor-like serine/threonine-protein kinase EFR; K13428 LRR receptor-like serine/threonine-protein kinase EFR [EC:2.7.11.1]
contig63686_0	aly:ARALYDRAFT_313416	40	55	32	1	163	2	376	430	6.00E-07	50.4	leucine-rich repeat family protein; K00924 [EC:2.7.1.-]
contig63686_0	ath:AT2G13790	32.29	96	64	3	286	2	94	187	8.00E-07	50.1	SERK4; somatic embryogenesis receptor kinase 4; K13417 somatic embryogenesis receptor kinase 4 [EC:2.7.10.1 2.7.11.1]
contig63729_0	vvi:100244516	94.12	34	2	0	198	97	5	38	5.00E-14	73.9	catalase isozyme 1-like; K03781 catalase [EC:1.11.1.6]
contig63729_0	gmx:547510	93.75	32	2	0	192	97	7	38	4.00E-13	70.9	CAT1, cat2; catalase (EC:1.11.1.6); K03781 catalase [EC:1.11.1.6]
contig63729_0	gmx:547511	85.29	34	5	0	198	97	5	38	4.00E-13	70.9	cat4; catalase (EC:1.11.1.6); K03781 catalase [EC:1.11.1.6]
contig63729_0	gmx:100037447	93.75	32	2	0	192	97	7	38	4.00E-13	70.9	cat3; catalase (EC:1.11.1.6); K03781 catalase [EC:1.11.1.6]
contig63729_0	pop:POPTR_831406	91.18	34	3	0	198	97	5	38	4.00E-13	70.9	CAT2; catalase (EC:1.11.1.6); K03781 catalase [EC:1.11.1.6]
contig63729_0	gmx:100037448	93.75	32	2	0	192	97	7	38	8.00E-13	70.1	cat5; catalase (EC:1.11.1.6); K03781 catalase [EC:1.11.1.6]
contig63729_0	pop:POPTR_550767	85.29	34	5	0	198	97	5	38	1.00E-12	69.7	CAT1; catalase (EC:1.11.1.6); K03781 catalase [EC:1.11.1.6]
contig63729_0	pop:POPTR_831712	85.29	34	5	0	198	97	5	38	3.00E-12	68.2	CAT3; catalase (EC:1.11.1.6); K03781 catalase [EC:1.11.1.6]
contig63729_0	vcn:VOLCADRAFT_74635	87.5	32	4	0	192	97	7	38	4.00E-12	67.8	cat1; catalase; K03781 catalase [EC:1.11.1.6]
contig63729_0	cre:CHLREDRAFT_150104	84.38	32	5	0	192	97	7	38	5.00E-12	67.4	CAT1; catalase/peroxidase (EC:1.11.1.6); K03781 catalase [EC:1.11.1.6]
contig63729_0	ath:AT4G35090	82.35	34	6	0	198	97	5	38	6.00E-12	67	CAT2; catalase 2; K03781 catalase [EC:1.11.1.6]
contig63729_0	zma:542230	79.41	34	7	0	198	97	5	38	1.00E-11	66.2	cat2; catalase2 (EC:1.11.1.6); K03781 catalase [EC:1.11.1.6]
contig63729_0	osa:4331509	76.47	34	8	0	198	97	5	38	3.00E-11	64.7	Os03g0131200; K03781 catalase [EC:1.11.1.6]
contig63729_0	vvi:100232861	82.35	34	6	0	198	97	5	38	4.00E-11	64.3	GCAT; catalase; K03781 catalase [EC:1.11.1.6]
contig63729_0	aly:ARALYDRAFT_312977	87.5	32	4	0	192	97	496	527	5.00E-11	63.9	F5M15.5; K03781 catalase [EC:1.11.1.6]
contig63729_0	ath:AT1G20630	87.5	32	4	0	192	97	7	38	5.00E-11	63.9	CAT1; catalase 1; K03781 catalase [EC:1.11.1.6]
contig63729_0	zma:100857004	79.41	34	7	0	198	97	5	38	9.00E-11	63.2	catalase isozyme B; K03781 catalase [EC:1.11.1.6]
contig63729_0	osa:4342124	79.41	34	7	0	198	97	5	38	9.00E-11	63.2	Os06g0727200; K03781 catalase [EC:1.11.1.6]
contig63729_0	bdi:100826491	70.59	34	10	0	198	97	5	38	5.00E-10	60.8	catalase-1-like; K03781 catalase [EC:1.11.1.6]
contig63729_0	bdi:100839582	70.59	34	10	0	198	97	5	38	2.00E-09	58.9	catalase isozyme 1-like; K03781 catalase [EC:1.11.1.6]
contig63821_0	gmx:100809655	87.18	39	5	0	266	150	405	443	2.00E-18	74.3	uncharacterized LOC100809655; K10400 kinesin family member 15
contig63821_0	mtr:MTR_4g087040	87.18	39	5	0	266	150	316	354	2.00E-18	74.3	Kinesin-like protein KIF15; K10400 kinesin family member 15
contig63821_0	vvi:100255624	87.18	39	5	0	266	150	351	389	1.00E-17	74.3	uncharacterized LOC100255624; K10400 kinesin family member 15
contig63821_0	osa:4352674	91.89	37	3	0	266	156	352	388	4.00E-17	74.3	Os12g0590500; K10400 kinesin family member 15
contig63821_0	bdi:100844828	91.89	37	3	0	266	156	296	332	4.00E-17	74.3	uncharacterized LOC100844828; K10400 kinesin family member 15
contig63821_0	ath:AT3G19050	86.49	37	5	0	266	156	316	352	1.00E-16	71.6	POK2; phragmoplast orienting kinesin 2; K10400 kinesin family member 15
contig63821_0	gmx:100814373	76.92	39	9	0	266	150	210	248	9.00E-16	69.3	uncharacterized LOC100814373; K10400 kinesin family member 15
contig63821_0	vvi:100266768	74.36	39	10	0	266	150	204	242	3.00E-15	67.4	uncharacterized LOC100266768; K10400 kinesin family member 15
contig63821_0	cme:CMO070C	51.43	35	17	0	254	150	176	210	2.00E-06	45.1	kinesin-related protein; K10400 kinesin family member 15
contig63913_3	vvi:100247527	48.33	60	30	1	3	179	34	93	3.00E-10	61.6	adenylate isopentenyltransferase-like; K10760 adenylate isopentenyltransferase (cytokinin synthase)
contig63913_6	vvi:100247527	43.08	65	36	1	3	194	34	98	2.00E-08	55.5	adenylate isopentenyltransferase-like; K10760 adenylate isopentenyltransferase (cytokinin synthase)
contig63914_0	vvi:100247527	43.33	90	50	1	6	272	33	122	4.00E-16	80.9	adenylate isopentenyltransferase-like; K10760 adenylate isopentenyltransferase (cytokinin synthase)
contig64025_0	ath:AT3G25830	58.46	65	27	1	1	195	311	374	9.00E-19	89.7	TPS-CIN; 1,8-cineole synthase; K07385 1,8-cineole synthase [EC:4.2.3.-]
contig64025_0	ath:AT3G25820	58.46	65	27	1	1	195	311	374	9.00E-19	89.7	TPS-CIN; 1,8-cineole synthase; K07385 1,8-cineole synthase [EC:4.2.3.-]
contig64025_0	ath:AT3G25810	58.46	65	27	1	1	195	313	376	9.00E-17	83.2	myrcene/ocimene synthase 2; K12467 myrcene/ocimene synthase [EC:4.2.3.15]
contig64025_0	ath:AT2G24210	53.85	65	30	1	1	195	308	371	1.00E-16	82.4	TPS10; myrcene/ocimene synthase; K12467 myrcene/ocimene synthase [EC:4.2.3.15]
contig64025_0	vvi:100256880	48.44	64	33	1	4	195	279	341	2.00E-12	68.6	valencene synthase-like; K14181 valencene synthase [EC:4.2.3.73]
contig64025_0	ath:AT5G23960	47.17	53	28	0	4	162	269	321	9.00E-11	63.2	TPS21; alpha-humulene/(-)-(E)-beta-caryophyllene synthase; K14184 alpha-humulene/beta-caryophyllene synthase [EC:4.2.3.- 4.2.3.57]
contig64025_0	rcu:RCOM_1574350	40.74	54	32	0	4	165	325	378	3.00E-08	55.1	Casbene synthase, chloroplast precursor (EC:4.2.3.8); K12929 casbene synthase [EC:4.2.3.8]
contig64025_0	zma:732758	30.99	71	40	1	4	189	306	376	4.00E-07	51.2	TPS2; terpene synthase 2; K15086 (3S)-linalool synthase [EC:4.2.3.25]
contig64025_0	osa:4328124	33.8	71	38	1	4	189	316	386	2.00E-06	48.5	Os02g0121700; K15086 (3S)-linalool synthase [EC:4.2.3.25]
contig64025_0	ath:AT5G44630	43.48	46	26	0	28	165	288	333	2.00E-06	48.5	alpha-barbatene synthase; K15799 (+)-alpha-barbatene synthase [EC:4.2.3.69]
contig64025_0	zma:732751	38.46	52	32	0	10	165	259	310	4.00E-06	47.8	tps10; terpene synthase10 (EC:4.2.3.47); K14174 beta-farnesene synthase [EC:4.2.3.47]
contig64025_0	ath:AT1G61680	40.38	52	31	0	10	165	303	354	5.00E-06	47.4	TPS14; terpene synthase 14; K15086 (3S)-linalool synthase [EC:4.2.3.25]
contig64025_0	zma:542688	37.04	54	34	0	4	165	272	325	9.00E-06	46.6	tps6; terpene synthase6 (EC:5.5.1.17); K15797 (S)-beta-macrocarpene synthase [EC:5.5.1.17]
contig64166_0	gmx:100818747	85.29	34	4	1	100	2	253	286	3.00E-16	62	serine/threonine-protein kinase Nek5-like; K08857 NIMA (never in mitosis gene a)-related kinase [EC:2.7.11.1]
contig64166_0	vvi:100258125	76.47	34	7	1	100	2	253	286	3.00E-14	53.9	serine/threonine-protein kinase Nek5-like; K08857 NIMA (never in mitosis gene a)-related kinase [EC:2.7.11.1]
contig64166_0	gmx:100780141	76.47	34	7	1	100	2	253	286	6.00E-14	54.3	serine/threonine-protein kinase Nek5-like; K08857 NIMA (never in mitosis gene a)-related kinase [EC:2.7.11.1]
contig64166_0	aly:ARALYDRAFT_484841	65.62	32	11	0	100	5	253	284	2.00E-12	53.5	kinase; K08857 NIMA (never in mitosis gene a)-related kinase [EC:2.7.11.1]
contig64166_0	ath:AT3G44200	65.62	32	11	0	100	5	253	284	2.00E-12	53.5	NEK6; serine/threonine-protein kinase Nek5; K08857 NIMA (never in mitosis gene a)-related kinase [EC:2.7.11.1]
contig64166_0	mtr:MTR_2g087090	66.67	33	10	1	100	5	249	281	8.00E-12	47	Serine/threonine protein kinase Nek2; K08857 NIMA (never in mitosis gene a)-related kinase [EC:2.7.11.1]
contig64166_0	osa:4338922	62.86	35	11	2	100	2	253	287	1.00E-08	40.4	Os05g0440800; K08857 NIMA (never in mitosis gene a)-related kinase [EC:2.7.11.1]
contig64166_0	bdi:100845374	73.68	19	5	0	100	44	253	271	7.00E-07	35.8	serine/threonine-protein kinase Nek5-like; K08857 NIMA (never in mitosis gene a)-related kinase [EC:2.7.11.1]
contig64166_0	bdi:100831949	72.22	18	5	0	100	47	253	270	1.00E-06	34.7	serine/threonine-protein kinase Nek4-like; K08857 NIMA (never in mitosis gene a)-related kinase [EC:2.7.11.1]
contig64382_0	zma:541977	47.67	86	45	1	25	282	70	150	1.00E-15	79.3	bx6; benzoxazin6 (EC:1.14.11.-); K13229 2,4-dihydroxy-1,4-benzoxazin-3-one-glucoside dioxygenase [EC:1.14.20.2]
contig64382_0	bdi:100839084	36.84	76	47	2	31	255	3	76	5.00E-09	57.4	1-aminocyclopropane-1-carboxylate oxidase 1-like; K05933 aminocyclopropanecarboxylate oxidase [EC:1.14.17.4]
contig64382_0	vvi:100233079	41.18	68	40	0	16	219	33	100	7.00E-09	57	F3H, FHT; flavanone 3-hydroxylase; K00475 naringenin 3-dioxygenase [EC:1.14.11.9]
contig64382_0	osa:4324194	35.37	82	53	2	31	276	3	80	1.00E-08	55.8	Os01g0580500; K05933 aminocyclopropanecarboxylate oxidase [EC:1.14.17.4]
contig64382_0	ath:AT3G19010	38.46	78	48	2	31	264	28	103	1.00E-08	55.8	2-oxoglutarate (2OG) and Fe(II)-dependent oxygenase-like protein; K06892
contig64382_0	pop:POPTR_551488	40.24	82	46	4	1	237	29	103	2.00E-08	55.5	FLS2; flavonol synthase 2; K05278 flavonol synthase [EC:1.14.11.23]
contig64382_0	vvi:100253950	39.68	63	38	0	31	219	38	100	3.00E-08	55.1	flavanone 3-dioxygenase-like; K00475 naringenin 3-dioxygenase [EC:1.14.11.9]
contig64382_0	mtr:MTR_3g083370	38.24	68	41	2	34	234	5	70	3.00E-08	54.7	1-aminocyclopropane-1-carboxylate oxidase; K05933 aminocyclopropanecarboxylate oxidase [EC:1.14.17.4]
contig64382_0	mtr:MTR_5g085330	36.76	68	42	2	34	234	6	71	4.00E-08	54.3	1-aminocyclopropane-1-carboxylate oxidase; K05933 aminocyclopropanecarboxylate oxidase [EC:1.14.17.4]
contig64382_0	bdi:100826347	45.1	51	28	1	28	180	2	50	1.00E-07	53.1	1-aminocyclopropane-1-carboxylate oxidase-like; K05933 aminocyclopropanecarboxylate oxidase [EC:1.14.17.4]
contig64382_0	ath:AT4G22880	36.62	71	44	2	31	240	47	116	1.00E-07	53.1	LDOX; leucoanthocyanidin dioxygenase; K05277 leucoanthocyanidin dioxygenase [EC:1.14.11.19]
contig64382_0	ath:AT5G08640	34.67	75	49	1	31	255	43	112	1.00E-07	53.1	FLS1; flavonol synthase/flavanone 3-hydroxylase; K05278 flavonol synthase [EC:1.14.11.23]
contig64382_0	gmx:100784455	42.62	61	31	2	34	204	5	63	1.00E-07	52.8	1-aminocyclopropane-1-carboxylate oxidase-like; K05933 aminocyclopropanecarboxylate oxidase [EC:1.14.17.4]
contig64382_0	bdi:100825510	45.1	51	28	1	28	180	2	50	1.00E-07	52.8	1-aminocyclopropane-1-carboxylate oxidase-like; K05933 aminocyclopropanecarboxylate oxidase [EC:1.14.17.4]
contig64382_0	aly:ARALYDRAFT_487705	39.39	66	40	1	31	228	43	103	1.00E-07	52.8	flavone synthase; K05278 flavonol synthase [EC:1.14.11.23]
contig64382_0	gmx:732548	41.82	55	32	0	31	195	40	94	2.00E-07	52.4	F3H; flavanone 3-hydroxylase (EC:1.14.11.9); K00475 naringenin 3-dioxygenase [EC:1.14.11.9]
contig64382_0	osa:4337818	39.22	51	31	0	28	180	2	52	2.00E-07	52.4	Os05g0149400; K05933 aminocyclopropanecarboxylate oxidase [EC:1.14.17.4]
contig64382_0	mtr:MTR_8g075890	36.51	63	40	0	31	219	39	101	2.00E-07	52	Naringenin,2-oxoglutarate 3-dioxygenase; K00475 naringenin 3-dioxygenase [EC:1.14.11.9]
contig64382_0	vvi:100252394	39.34	61	37	1	31	213	3	61	4.00E-07	51.2	1-aminocyclopropane-1-carboxylate oxidase 5-like; K05933 aminocyclopropanecarboxylate oxidase [EC:1.14.17.4]
contig64382_0	pop:POPTR_828087	40.62	64	38	1	31	222	43	101	4.00E-07	51.2	FLS4; flavonol synthase 4; K05278 flavonol synthase [EC:1.14.11.23]
contig64463_0	pop:POPTR_569898	76.67	30	7	0	179	268	312	341	6.00E-07	50.4	hypothetical protein; K06877 DEAD/DEAH box helicase domain-containing protein
contig64478_2	vvi:100252799	63.79	58	21	0	29	202	888	945	9.00E-16	76.6	sucrose synthase 2-like; K00695 sucrose synthase [EC:2.4.1.13]
contig64620_2	gmx:100804116	84	25	4	0	3	77	539	563	2.00E-08	55.5	para-aminobenzoate synthase-like; K13950 para-aminobenzoate synthetase [EC:2.6.1.85]
contig64620_2	vvi:100258193	87.5	24	3	0	6	77	505	528	2.00E-08	55.5	para-aminobenzoate synthase-like; K13950 para-aminobenzoate synthetase [EC:2.6.1.85]
contig64620_2	vvi:100263331	79.17	24	5	0	6	77	507	530	2.00E-07	52.4	para-aminobenzoate synthase-like; K13950 para-aminobenzoate synthetase [EC:2.6.1.85]
contig64620_2	pop:POPTR_770528	76.92	26	6	0	3	80	540	565	2.00E-07	52	PABAS; p-aminobenzoate synthase; K13950 para-aminobenzoate synthetase [EC:2.6.1.85]
contig64620_2	bdi:100842215	75	24	6	0	6	77	476	499	3.00E-07	51.6	para-aminobenzoate synthase-like; K13950 para-aminobenzoate synthetase [EC:2.6.1.85]
contig64631_0	osa:4349826	40.58	69	41	1	62	268	466	533	1.00E-09	59.7	Os11g0157000; K12619 5'-3' exoribonuclease 2 [EC:3.1.13.-]
contig64638_0	ath:AT1G17060	57.89	38	16	0	273	160	439	476	5.00E-07	50.8	CYP72C1; cytochrome p450 72c1; K15638 cytochrome P450, family 72, subfamily C, polypeptide 1
contig64638_0	aly:ARALYDRAFT_494050	58.33	36	15	0	273	166	438	473	1.00E-06	49.7	CYP72C1; K15638 cytochrome P450, family 72, subfamily C, polypeptide 1
contig64866_0	vvi:100258190	76.19	42	10	0	2	127	993	1034	3.00E-13	71.6	endoribonuclease Dicer homolog 2-like; K11592 endoribonuclease Dicer [EC:3.1.26.-]
contig64866_0	gmx:100792448	73.81	42	11	0	2	127	1037	1078	3.00E-12	68.2	endoribonuclease Dicer homolog 2-like; K11592 endoribonuclease Dicer [EC:3.1.26.-]
contig64866_0	pop:POPTR_770140	71.43	42	12	0	2	127	1013	1054	8.00E-12	66.6	DCL901; dicer-like protein; K11592 endoribonuclease Dicer [EC:3.1.26.-]
contig64866_0	mtr:MTR_2g030490	66.67	42	14	0	2	127	1037	1078	1.00E-09	59.7	Endoribonuclease Dicer; K11592 endoribonuclease Dicer [EC:3.1.26.-]
contig64866_0	osa:4333337	48.78	41	21	0	2	124	1018	1058	9.00E-06	46.6	Os03g0583900; K11592 endoribonuclease Dicer [EC:3.1.26.-]
contig65081_0	vvi:100252922	71.43	42	12	0	148	23	290	331	3.00E-13	71.6	ATP-dependent DNA helicase Q-like 1-like; K10901 bloom syndrome protein [EC:3.6.4.12]
contig65081_0	mtr:MTR_1g083840	66.67	42	14	0	148	23	289	330	6.00E-12	67	Bloom syndrome protein-like protein; K10901 bloom syndrome protein [EC:3.6.4.12]
contig65081_0	gmx:100806070	69.05	42	13	0	148	23	298	339	8.00E-12	66.6	ATP-dependent DNA helicase Q-like 1-like; K10901 bloom syndrome protein [EC:3.6.4.12]
contig65081_0	ath:AT3G05740	64.29	42	15	0	148	23	294	335	3.00E-10	61.2	RECQI1; ATP-dependent DNA helicase Q-like 1; K10901 bloom syndrome protein [EC:3.6.4.12]
contig65081_0	bdi:100824532	52.38	42	20	0	148	23	285	326	5.00E-06	47.4	ATP-dependent DNA helicase Q-like 1-like; K10901 bloom syndrome protein [EC:3.6.4.12]
contig65081_0	osa:4351098	54.76	42	19	0	148	23	274	315	5.00E-06	47.4	Os11g0672700; K10901 bloom syndrome protein [EC:3.6.4.12]
contig65210_0	vvi:100258335	50	50	25	1	152	3	617	665	4.00E-08	54.3	DNA-directed RNA polymerases I, II, and III subunit RPABC1-like; K03013 DNA-directed RNA polymerases I, II, and III subunit RPABC1
contig65210_0	osa:4342596	42.86	49	28	0	152	6	436	484	2.00E-06	48.5	Os07g0186500; K13457 disease resistance protein RPM1
contig65219_0	mtr:MTR_3g088460	65.22	46	16	0	176	39	429	474	2.00E-12	68.6	Metal transporter; K03322 manganese transport protein
contig65470_0	gmx:100806552	50	50	25	0	153	4	9	58	2.00E-08	55.5	ATP-dependent DNA helicase recG-like; K03655 ATP-dependent DNA helicase RecG [EC:3.6.4.12]
contig65470_0	vvi:100253596	33.33	66	44	0	201	4	1	66	7.00E-06	47	uncharacterized LOC100253596; K15360 centromere protein X
contig65542_0	vvi:100258101	56.34	71	31	0	16	228	168	238	4.00E-19	90.9	regulator of nonsense transcripts 2-like; K14327 regulator of nonsense transcripts 2
contig65542_0	vvi:100261060	57.75	71	30	0	16	228	552	622	4.00E-19	90.9	uncharacterized LOC100261060; K13148 integrator complex subunit 11 [EC:3.1.27.-]
contig65542_0	vvi:100241559	56.34	71	31	0	16	228	18	88	9.00E-19	89.7	uncharacterized LOC100241559; K13511 monolysocardiolipin acyltransferase [EC:2.3.1.-]
contig65542_0	vvi:100260845	58.82	68	28	0	25	228	1143	1210	4.00E-16	80.9	5'-3' exoribonuclease 3-like; K12619 5'-3' exoribonuclease 2 [EC:3.1.13.-]
contig65542_0	vvi:100249183	61.76	34	13	0	127	228	230	263	3.00E-08	54.7	nipped-B-like protein-like; K06672 cohesin loading factor subunit SCC2
contig65566_0	ath:AT1G71830	50	58	29	1	17	190	280	336	9.00E-09	56.6	SERK1; somatic embryogenesis receptor kinase 1; K13418 somatic embryogenesis receptor kinase 1 [EC:2.7.10.1 2.7.11.1]
contig65566_0	aly:ARALYDRAFT_491347	48.28	58	30	1	17	190	264	320	4.00E-08	54.3	BAK1; bri1-associated receptor kinase; K13416 brassinosteroid insensitive 1-associated receptor kinase 1 [EC:2.7.10.1 2.7.11.1]
contig65566_0	vvi:100247683	48.28	58	30	1	17	190	279	335	4.00E-08	54.3	somatic embryogenesis receptor kinase-like; K13418 somatic embryogenesis receptor kinase 1 [EC:2.7.10.1 2.7.11.1]
contig65566_0	ath:AT4G33430	48.28	58	30	1	17	190	267	323	4.00E-08	54.3	BAK1; BRASSINOSTEROID INSENSITIVE 1-associated receptor kinase 1; K13416 brassinosteroid insensitive 1-associated receptor kinase 1 [EC:2.7.10.1 2.7.11.1]
contig65566_0	ath:AT2G13790	51.72	58	28	1	17	190	272	328	6.00E-08	53.9	SERK4; somatic embryogenesis receptor kinase 4; K13417 somatic embryogenesis receptor kinase 4 [EC:2.7.10.1 2.7.11.1]
contig65566_0	vvi:100253855	46.55	58	31	1	17	190	266	322	2.00E-07	52.4	BRASSINOSTEROID INSENSITIVE 1-associated receptor kinase 1-like; K13416 brassinosteroid insensitive 1-associated receptor kinase 1 [EC:2.7.10.1 2.7.11.1]
contig65624_0	gmx:100806552	58.46	65	27	0	36	230	30	94	2.00E-17	83.2	ATP-dependent DNA helicase recG-like; K03655 ATP-dependent DNA helicase RecG [EC:3.6.4.12]
contig65947_0	bdi:100825893	48.15	54	28	2	4	165	836	881	1.00E-06	49.3	pre-mRNA-processing factor 40 homolog A-like; K12821 pre-mRNA-processing factor 40
contig65986_0	rcu:RCOM_1095670	30.12	83	58	0	2	250	271	353	4.00E-06	47.8	pentatricopeptide repeat-containing protein, putative; K15271 ATP-dependent DNA helicase HFM1/MER3 [EC:3.6.4.12]
contig66077_0	vvi:100242540	81.4	43	8	0	1	129	112	154	3.00E-16	81.6	acylamino-acid-releasing enzyme-like; K01303 acylaminoacyl-peptidase [EC:3.4.19.1]
contig66077_0	ath:AT4G14570	81.4	43	8	0	1	129	110	152	6.00E-16	80.5	acylaminoacyl-peptidase; K01303 acylaminoacyl-peptidase [EC:3.4.19.1]
contig66077_0	gmx:100812681	74.42	43	11	0	1	129	96	138	2.00E-15	78.6	acylamino-acid-releasing enzyme-like; K01303 acylaminoacyl-peptidase [EC:3.4.19.1]
contig66077_0	gmx:100803600	72.09	43	12	0	1	129	106	148	8.00E-15	76.6	acylamino-acid-releasing enzyme-like; K01303 acylaminoacyl-peptidase [EC:3.4.19.1]
contig66077_0	mtr:MTR_5g042400	65.12	43	15	0	1	129	110	152	1.00E-11	66.2	Acylamino-acid-releasing enzyme; K01303 acylaminoacyl-peptidase [EC:3.4.19.1]
contig66077_0	bdi:100824207	65.12	43	15	0	1	129	167	209	1.00E-11	66.2	acylamino-acid-releasing enzyme-like; K01303 acylaminoacyl-peptidase [EC:3.4.19.1]
contig66077_0	zma:100285393	65.12	43	15	0	1	129	115	157	2.00E-11	65.5	pco091746; LOC100285393; K01303 acylaminoacyl-peptidase [EC:3.4.19.1]
contig66077_0	osa:4348626	60.47	43	17	0	1	129	115	157	4.00E-11	64.3	Os10g0415600; K01303 acylaminoacyl-peptidase [EC:3.4.19.1]
contig66077_0	osa:4348628	65.12	43	15	0	1	129	107	149	5.00E-10	60.8	Os10g0415800; K01303 acylaminoacyl-peptidase [EC:3.4.19.1]
contig66077_0	mtr:MTR_5g042410	62.22	45	15	1	1	129	105	149	1.00E-09	59.7	Acylamino-acid-releasing enzyme; K01303 acylaminoacyl-peptidase [EC:3.4.19.1]
contig66077_0	bdi:100837577	58.14	43	18	0	1	129	345	387	4.00E-09	57.8	acylamino-acid-releasing enzyme-like; K01303 acylaminoacyl-peptidase [EC:3.4.19.1]
contig66077_0	zma:100281428	60.47	43	17	0	1	129	100	142	1.00E-08	55.8	cl9977_1; LOC100281428; K01303 acylaminoacyl-peptidase [EC:3.4.19.1]
contig66213_1	gmx:100792810	46.15	52	27	1	195	43	66	117	3.00E-07	51.6	DEAD-box ATP-dependent RNA helicase 21-like; K12858 ATP-dependent RNA helicase DDX23/PRP28 [EC:3.6.4.13]
contig66213_1	vvi:100243992	47.06	51	27	0	195	43	67	117	3.00E-07	51.6	RNA-binding protein 39-like; K13091 RNA-binding protein 39
contig66213_1	gmx:100799264	44.23	52	29	1	198	43	64	112	2.00E-06	48.9	DEAD-box ATP-dependent RNA helicase 21-like; K12858 ATP-dependent RNA helicase DDX23/PRP28 [EC:3.6.4.13]
contig66213_1	vvi:100262258	46.15	52	28	0	198	43	120	171	2.00E-06	48.9	DEAD-box ATP-dependent RNA helicase 42-like; K12811 ATP-dependent RNA helicase DDX46/PRP5 [EC:3.6.4.13]
contig66213_1	aly:ARALYDRAFT_919976	40	55	30	1	198	43	103	157	2.00E-06	48.5	WD-40 repeat family protein; K04508 transducin (beta)-like 1
contig66213_1	ath:AT2G33730	40	50	30	0	195	46	96	145	5.00E-06	47.4	DEAD-box ATP-dependent RNA helicase 21; K12858 ATP-dependent RNA helicase DDX23/PRP28 [EC:3.6.4.13]
contig66213_1	zma:100286176	43.14	51	29	0	195	43	96	146	9.00E-06	46.6	ATP-dependent RNA helicase DDX23; K12858 ATP-dependent RNA helicase DDX23/PRP28 [EC:3.6.4.13]
contig66237_0	vvi:100250139	31.4	86	59	1	1	258	658	742	8.00E-07	50.1	structure-specific endonuclease subunit SLX1 homolog 2-like; K15078 structure-specific endonuclease subunit SLX1 [EC:3.6.1.-]
contig66395_0	mtr:MTR_4g048220	75.86	58	14	0	188	15	331	388	1.00E-19	92.4	NEDD8-activating enzyme E1 regulatory subunit; K04532 amyloid beta precursor protein binding protein 1
contig66395_0	vvi:100251665	83.33	54	9	0	176	15	327	380	7.00E-19	90.1	NEDD8-activating enzyme E1 regulatory subunit-like; K04532 amyloid beta precursor protein binding protein 1
contig66395_0	gmx:100793799	72.41	58	16	0	188	15	323	380	9.00E-17	83.2	NEDD8-activating enzyme E1 regulatory subunit-like; K04532 amyloid beta precursor protein binding protein 1
contig66395_0	ath:AT1G05180	72.22	54	15	0	176	15	240	293	1.00E-16	82.4	AXR1; amyloid beta precursor protein binding protein 1; K04532 amyloid beta precursor protein binding protein 1
contig66395_0	ath:AT2G32410	70.37	54	16	0	176	15	327	380	2.00E-16	82	AXL; amyloid beta precursor protein binding protein 1; K04532 amyloid beta precursor protein binding protein 1
contig66395_0	gmx:100777973	70.69	58	17	0	188	15	323	380	4.00E-16	80.9	NEDD8-activating enzyme E1 regulatory subunit-like; K04532 amyloid beta precursor protein binding protein 1
contig66395_0	bdi:100827652	68.52	54	17	0	176	15	334	387	8.00E-15	76.6	NEDD8-activating enzyme E1 regulatory subunit-like; K04532 amyloid beta precursor protein binding protein 1
contig66395_0	zma:100193236	65.45	55	19	0	176	12	333	387	2.00E-14	75.1	IDP2440; LOC100193236; K04532 amyloid beta precursor protein binding protein 1
contig66395_0	osa:4334591	64.81	54	19	0	176	15	335	388	7.00E-14	73.6	Os03g0820100; K04532 amyloid beta precursor protein binding protein 1
contig66599_3	vvi:100853175	83.72	43	7	0	175	47	154	196	3.00E-15	78.2	probable adenylate kinase 2, chloroplastic-like; K00939 adenylate kinase [EC:2.7.4.3]
contig66599_3	mtr:MTR_4g035170	77.27	44	10	0	175	44	157	200	1.00E-14	76.3	Adenylate kinase; K00939 adenylate kinase [EC:2.7.4.3]
contig66599_3	gmx:100784319	70.45	44	13	0	175	44	135	178	2.00E-12	68.6	probable adenylate kinase 2, chloroplastic-like; K00939 adenylate kinase [EC:2.7.4.3]
contig66599_3	ath:AT5G47840	69.77	43	13	0	175	47	134	176	8.00E-12	66.6	AMK2; adenosine monophosphate kinase; K00939 adenylate kinase [EC:2.7.4.3]
contig66599_3	bdi:100840739	69.77	43	13	0	175	47	140	182	3.00E-11	64.7	adenylate kinase, chloroplastic-like; K00939 adenylate kinase [EC:2.7.4.3]
contig66599_3	osa:4344470	69.77	43	13	0	175	47	143	185	4.00E-11	64.3	Os08g0109300; K00939 adenylate kinase [EC:2.7.4.3]
contig66599_3	zma:100281242	67.44	43	14	0	175	47	137	179	6.00E-10	60.5	adk1; adenylate kinase1; K00939 adenylate kinase [EC:2.7.4.3]
contig66599_3	vcn:VOLCADRAFT_107429	57.14	42	18	0	172	47	107	148	9.00E-09	56.6	adk3; adenylate kinase; K00939 adenylate kinase [EC:2.7.4.3]
contig66599_3	bdi:100845101	59.52	42	17	0	172	47	148	189	1.00E-08	56.2	uncharacterized LOC100845101; K00939 adenylate kinase [EC:2.7.4.3]
contig66599_3	osa:4345177	59.52	42	17	0	172	47	45	86	1.00E-08	56.2	Os08g0288200; K00939 adenylate kinase [EC:2.7.4.3]
contig66599_3	ath:AT5G35170	59.52	42	17	0	172	47	150	191	3.00E-08	55.1	adenylate kinase family protein; K00939 adenylate kinase [EC:2.7.4.3]
contig66599_3	aly:ARALYDRAFT_493590	57.14	42	18	0	172	47	146	187	4.00E-08	54.3	adenylate kinase family protein; K00939 adenylate kinase [EC:2.7.4.3]
contig66599_3	cre:CHLREDRAFT_194134	54.76	42	19	0	172	47	105	146	4.00E-08	54.3	ADK3; adenylate kinase 3 (EC:2.7.4.3); K00939 adenylate kinase [EC:2.7.4.3]
contig66599_3	pop:POPTR_912756	54.76	42	19	0	172	47	100	141	4.00E-08	54.3	nucleotide kinase (EC:2.7.4.3); K00939 adenylate kinase [EC:2.7.4.3]
contig66599_3	zma:100382527	59.52	42	17	0	172	47	153	194	6.00E-08	53.9	uncharacterized LOC100382527; K00939 adenylate kinase [EC:2.7.4.3]
contig66599_3	gmx:100818830	52.38	42	20	0	172	47	154	195	5.00E-07	50.8	uncharacterized LOC100818830; K00939 adenylate kinase [EC:2.7.4.3]
contig66599_3	vvi:100256872	47.62	42	22	0	172	47	68	109	1.00E-06	49.3	uncharacterized LOC100256872; K00939 adenylate kinase [EC:2.7.4.3]
contig66651_0	gmx:100806019	87.1	31	4	0	94	2	536	566	5.00E-09	57.4	pre-mRNA-processing factor 40 homolog B-like; K12821 pre-mRNA-processing factor 40
contig66651_0	gmx:100777778	82.76	29	5	0	94	8	563	591	1.00E-07	52.8	pre-mRNA-processing factor 40 homolog A-like; K12821 pre-mRNA-processing factor 40
contig66651_0	vvi:100243779	79.31	29	6	0	94	8	538	566	2.00E-07	52	pre-mRNA-processing factor 40 homolog B-like; K12821 pre-mRNA-processing factor 40
contig66651_0	ath:AT1G44910	74.19	31	8	0	94	2	495	525	2.00E-07	52	PRP40A; pre-mRNA-processing protein 40A; K12821 pre-mRNA-processing factor 40
contig66651_0	bdi:100825893	74.19	31	8	0	94	2	521	551	4.00E-07	51.2	pre-mRNA-processing factor 40 homolog A-like; K12821 pre-mRNA-processing factor 40
contig66745_0	vvi:100252764	68.57	70	22	0	211	2	695	764	3.00E-21	97.8	uncharacterized LOC100252764; K13457 disease resistance protein RPM1
contig66745_0	pop:POPTR_755797	66.2	71	23	1	211	2	700	770	7.00E-19	90.1	cc-nbs-lrr resistance protein; K13457 disease resistance protein RPM1
contig66745_0	ath:AT3G07040	37.14	70	43	2	211	5	706	774	2.00E-06	48.5	RPM1; disease resistance protein RPM1; K13457 disease resistance protein RPM1
contig67041_0	gmx:100788458	40.58	69	41	0	258	52	1385	1453	5.00E-06	47.4	serine/threonine-protein kinase ATM-like; K04728 ataxia telangiectasia mutated family protein [EC:2.7.11.1]
contig67071_0	vvi:100248403	89.66	29	3	0	204	118	1253	1281	7.00E-11	63.5	U4/U6 small nuclear ribonucleoprotein Prp3-like; K12843 U4/U6 small nuclear ribonucleoprotein PRP3
contig67148_2	ath:AT4G39400	37.5	64	40	0	193	2	992	1055	7.00E-08	53.5	BRI1; protein brassinosteroid insensitive 1; K13415 protein brassinosteroid insensitive 1 [EC:2.7.10.1 2.7.11.1]
contig67148_2	ath:AT2G13790	43.75	64	36	1	193	2	404	466	2.00E-07	52	SERK4; somatic embryogenesis receptor kinase 4; K13417 somatic embryogenesis receptor kinase 4 [EC:2.7.10.1 2.7.11.1]
contig67148_2	vvi:100247683	42.19	64	37	1	193	2	411	473	4.00E-07	51.2	somatic embryogenesis receptor kinase-like; K13418 somatic embryogenesis receptor kinase 1 [EC:2.7.10.1 2.7.11.1]
contig67148_2	ath:AT1G71830	42.19	64	37	1	193	2	412	474	4.00E-07	51.2	SERK1; somatic embryogenesis receptor kinase 1; K13418 somatic embryogenesis receptor kinase 1 [EC:2.7.10.1 2.7.11.1]
contig67148_2	aly:ARALYDRAFT_488953	43.28	67	33	2	187	2	835	901	5.00E-07	50.8	EFR; EF-TU receptor; K13428 LRR receptor-like serine/threonine-protein kinase EFR [EC:2.7.11.1]
contig67148_2	aly:ARALYDRAFT_491347	42.19	64	37	1	193	2	396	458	5.00E-07	50.8	BAK1; bri1-associated receptor kinase; K13416 brassinosteroid insensitive 1-associated receptor kinase 1 [EC:2.7.10.1 2.7.11.1]
contig67148_2	vvi:100253855	42.19	64	37	1	193	2	398	460	5.00E-07	50.8	BRASSINOSTEROID INSENSITIVE 1-associated receptor kinase 1-like; K13416 brassinosteroid insensitive 1-associated receptor kinase 1 [EC:2.7.10.1 2.7.11.1]
contig67148_2	ath:AT4G33430	42.19	64	37	1	193	2	399	461	5.00E-07	50.8	BAK1; BRASSINOSTEROID INSENSITIVE 1-associated receptor kinase 1; K13416 brassinosteroid insensitive 1-associated receptor kinase 1 [EC:2.7.10.1 2.7.11.1]
contig67148_2	ath:AT5G20480	44.78	67	32	2	187	2	834	900	5.00E-07	50.8	EFR; LRR receptor-like serine/threonine-protein kinase EFR; K13428 LRR receptor-like serine/threonine-protein kinase EFR [EC:2.7.11.1]
contig67148_2	vvi:100252647	35.94	64	41	0	193	2	986	1049	6.00E-07	50.4	systemin receptor SR160-like; K13415 protein brassinosteroid insensitive 1 [EC:2.7.10.1 2.7.11.1]
contig67148_2	osa:4341290	43.94	66	35	2	193	2	822	885	8.00E-07	50.1	Os06g0557100; K00924 [EC:2.7.1.-]
contig67148_2	osa:4324691	35.94	64	41	0	193	2	916	979	8.00E-07	50.1	Os01g0718300; K13415 protein brassinosteroid insensitive 1 [EC:2.7.10.1 2.7.11.1]
contig67148_2	ath:AT5G38990	40.91	66	37	2	193	2	636	700	2.00E-06	48.5	interleukin-1 receptor-associated kinase 4; K04733 interleukin-1 receptor-associated kinase 4 [EC:2.7.11.1]
contig67148_2	ath:AT4G28490	40	65	37	1	190	2	803	867	7.00E-06	47	HAE; receptor-like protein kinase 5; K08286 protein-serine/threonine kinase [EC:2.7.11.-]
contig67148_2	zma:100283091	40.62	64	38	0	193	2	225	288	9.00E-06	46.6	si606018d05; LOC100283091; K13430 serine/threonine-protein kinase PBS1 [EC:2.7.11.1]
contig67148_2	osa:4329463	40.62	64	38	0	193	2	232	295	9.00E-06	46.6	Os02g0513000; K13430 serine/threonine-protein kinase PBS1 [EC:2.7.11.1]
contig67176_0	rcu:RCOM_1095670	36.99	73	46	1	11	229	145	216	1.00E-09	59.7	pentatricopeptide repeat-containing protein, putative; K15271 ATP-dependent DNA helicase HFM1/MER3 [EC:3.6.4.12]
contig67191_0	gmx:100787093	81.58	76	14	0	239	12	1166	1241	6.00E-28	120	ABC transporter B family member 13-like; K05658 ATP-binding cassette, subfamily B (MDR/TAP), member 1
contig67191_0	pop:POPTR_798405	77.92	77	17	0	239	9	1136	1212	1.00E-27	119	multidrug/pheromone exporter, MDR family, ABC transporter family; K05658 ATP-binding cassette, subfamily B (MDR/TAP), member 1
contig67191_0	vvi:100259227	76.62	77	18	0	239	9	1257	1333	5.00E-26	114	ABC transporter B family member 13-like; K05658 ATP-binding cassette, subfamily B (MDR/TAP), member 1
contig67191_0	mtr:MTR_1g025560	72.73	77	21	0	239	9	1202	1278	7.00E-25	110	ABC transporter B family member; K05658 ATP-binding cassette, subfamily B (MDR/TAP), member 1
contig67191_0	aly:ARALYDRAFT_472995	71.43	77	22	0	239	9	1168	1244	2.00E-23	105	PGP13; P-glycoprotein 13; K05658 ATP-binding cassette, subfamily B (MDR/TAP), member 1
contig67191_0	ath:AT1G27940	68.83	77	24	0	239	9	1167	1243	8.00E-23	103	PGP13; ABC transporter B family member 13; K05658 ATP-binding cassette, subfamily B (MDR/TAP), member 1
contig67191_0	osa:9268765	63.64	77	28	0	239	9	428	504	2.00E-22	102	Os01g0534700; K05658 ATP-binding cassette, subfamily B (MDR/TAP), member 1
contig67191_0	ppp:PHYPADRAFT_80304	64.47	76	27	0	239	12	1062	1137	4.00E-22	100	ppabcb19; ATP-binding cassette transporter, subfamily B, member 19, group MDR/PGP protein PpABCB19; K05658 ATP-binding cassette, subfamily B (MDR/TAP), member 1
contig67191_0	gmx:100810688	62.82	78	29	0	239	6	529	606	7.00E-22	100	ABC transporter B family member 2-like; K05658 ATP-binding cassette, subfamily B (MDR/TAP), member 1
contig67191_0	gmx:100819045	62.82	78	29	0	239	6	529	606	7.00E-22	100	ABC transporter B family member 2-like; K05658 ATP-binding cassette, subfamily B (MDR/TAP), member 1
contig67191_0	mtr:MTR_5g029750	65.38	78	27	0	239	6	519	596	2.00E-21	99	ABC transporter B family member; K05658 ATP-binding cassette, subfamily B (MDR/TAP), member 1
contig67191_0	aly:ARALYDRAFT_473002	66.23	77	26	0	239	9	1170	1246	2.00E-21	99	PGP14; P-glycoprotein 14; K05658 ATP-binding cassette, subfamily B (MDR/TAP), member 1
contig67191_0	vvi:100248951	63.64	77	28	0	239	9	527	603	2.00E-21	99	P-glycoprotein-like; K05658 ATP-binding cassette, subfamily B (MDR/TAP), member 1
contig67191_0	pop:POPTR_813324	64.1	78	28	0	239	6	550	627	2.00E-21	99	multidrug/pheromone exporter, MDR family, ABC transporter family; K05658 ATP-binding cassette, subfamily B (MDR/TAP), member 1
contig67191_0	pop:POPTR_228960	59.74	77	31	0	239	9	547	623	2.00E-21	99	multidrug/pheromone exporter, MDR family, ABC transporter family; K05658 ATP-binding cassette, subfamily B (MDR/TAP), member 1
contig67191_0	bdi:100841731	58.97	78	32	0	239	6	541	618	2.00E-21	98.6	ABC transporter B family member 11-like; K05658 ATP-binding cassette, subfamily B (MDR/TAP), member 1
contig67191_0	osa:4330390	61.54	78	30	0	239	6	539	616	2.00E-21	98.6	Os02g0693700; K05658 ATP-binding cassette, subfamily B (MDR/TAP), member 1
contig67191_0	mtr:MTR_6g009200	63.64	77	28	0	239	9	527	603	3.00E-21	97.8	ABC transporter B family member; K05658 ATP-binding cassette, subfamily B (MDR/TAP), member 1
contig67191_0	mtr:MTR_4g124040	59.74	77	31	0	239	9	591	667	3.00E-21	97.8	ABC transporter B family member; K05658 ATP-binding cassette, subfamily B (MDR/TAP), member 1
contig67191_0	bdi:100832253	61.54	78	30	0	239	6	528	605	4.00E-21	97.4	ABC transporter B family member 2-like; K05658 ATP-binding cassette, subfamily B (MDR/TAP), member 1
contig67263_0	osa:4349826	42.47	73	42	0	220	2	491	563	3.00E-12	68.2	Os11g0157000; K12619 5'-3' exoribonuclease 2 [EC:3.1.13.-]
contig67265_4	osa:4349826	43.14	51	29	0	154	2	508	558	5.00E-07	50.8	Os11g0157000; K12619 5'-3' exoribonuclease 2 [EC:3.1.13.-]
contig67382_0	gmx:100809163	86.75	83	11	0	249	1	164	246	1.00E-37	152	riboflavin synthase alpha chain-like; K00793 riboflavin synthase [EC:2.5.1.9]
contig67382_0	vvi:100257400	85.54	83	12	0	249	1	169	251	3.00E-37	150	riboflavin synthase alpha chain-like; K00793 riboflavin synthase [EC:2.5.1.9]
contig67382_0	pop:POPTR_265187	84.34	83	13	0	249	1	96	178	1.00E-36	149	riboflavin synthase (EC:2.5.1.9); K00793 riboflavin synthase [EC:2.5.1.9]
contig67382_0	pop:POPTR_270503	81.93	83	15	0	249	1	129	211	5.00E-35	143	riboflavin synthase (EC:2.5.1.9); K00793 riboflavin synthase [EC:2.5.1.9]
contig67382_0	aly:ARALYDRAFT_480903	77.11	83	19	0	249	1	154	236	2.00E-33	138	lumazine-binding family protein; K00793 riboflavin synthase [EC:2.5.1.9]
contig67382_0	ath:AT2G20690	75.9	83	20	0	249	1	159	241	2.00E-33	138	riboflavin synthase alpha chain; K00793 riboflavin synthase [EC:2.5.1.9]
contig67382_0	zma:100282978	71.08	83	24	0	249	1	186	268	7.00E-29	123	pco081127(535); LOC100282978; K00793 riboflavin synthase [EC:2.5.1.9]
contig67382_0	bdi:100840951	69.88	83	25	0	249	1	179	261	4.00E-28	120	riboflavin synthase alpha chain-like; K00793 riboflavin synthase [EC:2.5.1.9]
contig67382_0	zma:100284485	68.67	83	26	0	249	1	187	269	3.00E-27	117	riboflavin synthase alpha chain; K00793 riboflavin synthase [EC:2.5.1.9]
contig67382_0	osa:4352436	66.27	83	28	0	249	1	184	266	1.00E-25	112	Os12g0541000; K00793 riboflavin synthase [EC:2.5.1.9]
contig67382_0	cme:CML247C	53.19	94	33	1	249	1	143	236	5.00E-20	94	riboflavin synthase alpha chain; K00793 riboflavin synthase [EC:2.5.1.9]
contig67382_0	ota:Ot07g03230	41.67	84	48	1	249	1	147	230	5.00E-10	60.8	RibE (ISS); K00793 riboflavin synthase [EC:2.5.1.9]
contig67382_0	cre:CHLREDRAFT_25877	36.9	84	52	2	249	1	96	177	1.00E-07	52.8	RFS1; riboflavin synthase (EC:2.5.1.9); K00793 riboflavin synthase [EC:2.5.1.9]
contig67519_0	vvi:100247863	98.61	72	1	0	218	3	81	152	1.00E-38	155	ubiquitin-40S ribosomal protein S27a-like; K02977 small subunit ribosomal protein S27Ae
contig67519_0	vvi:100258943	98.61	72	1	0	218	3	81	152	1.00E-38	155	ubiquitin-40S ribosomal protein S27a-like; K02977 small subunit ribosomal protein S27Ae
contig67519_0	vvi:100259511	97.22	72	2	0	218	3	81	152	2.00E-38	154	ubiquitin-40S ribosomal protein S27a-like; K02977 small subunit ribosomal protein S27Ae
contig67519_0	mtr:MTR_5g033960	95.83	72	3	0	218	3	81	152	1.00E-37	152	Ubiquitin; K02977 small subunit ribosomal protein S27Ae
contig67519_0	gmx:100527579	94.44	72	4	0	218	3	81	152	2.00E-37	151	uncharacterized LOC100527579; K02977 small subunit ribosomal protein S27Ae
contig67519_0	gmx:100785758	94.44	72	4	0	218	3	81	152	3.00E-37	151	ubiquitin-40S ribosomal protein S27a-like; K02977 small subunit ribosomal protein S27Ae
contig67519_0	ath:AT2G47110	93.06	72	5	0	218	3	81	152	6.00E-36	146	UBQ6; ubiquitin-40S ribosomal protein S27a-2; K02977 small subunit ribosomal protein S27Ae
contig67519_0	ath:AT3G62250	91.67	72	6	0	218	3	81	152	8.00E-36	146	UBQ5; ubiquitin-40S ribosomal protein S27a-3; K02977 small subunit ribosomal protein S27Ae
contig67519_0	bdi:100831343	91.78	73	5	1	218	3	81	153	1.00E-34	142	ubiquitin-40S ribosomal protein S27a-like; K02977 small subunit ribosomal protein S27Ae
contig67519_0	bdi:100824378	91.78	73	5	1	218	3	81	153	1.00E-34	142	ubiquitin-40S ribosomal protein S27a-like; K02977 small subunit ribosomal protein S27Ae
contig67519_0	osa:4326977	91.78	73	5	1	218	3	81	153	1.00E-34	142	Os01g0328400; K02977 small subunit ribosomal protein S27Ae
contig67519_0	zma:100192952	90.41	73	6	1	218	3	81	153	2.00E-34	141	UBF9, RPS27A; ubiquitin; K02977 small subunit ribosomal protein S27Ae
contig67519_0	osa:4337883	90.41	73	6	1	218	3	81	153	2.00E-34	141	Os05g0160200; K02977 small subunit ribosomal protein S27Ae
contig67519_0	zma:542443	89.04	73	7	1	218	3	81	153	1.00E-33	139	pco110021, RPL27A, RPS27A, UBF9; LOC542443; K02977 small subunit ribosomal protein S27Ae
contig67519_0	zma:100284333	87.67	73	8	1	218	3	81	153	2.00E-33	138	40S ribosomal protein S27a; K02977 small subunit ribosomal protein S27Ae
contig67519_0	ath:AT1G23410	81.94	72	13	0	218	3	81	152	7.00E-32	133	40S ribosomal protein S27a-1; K02977 small subunit ribosomal protein S27Ae
contig67519_0	vcn:VOLCADRAFT_72486	78.87	71	15	1	218	6	79	147	4.00E-28	120	rps27A; ribosomal protein S27A component of cytosolic 80S ribosome and 40S small subunit; K02977 small subunit ribosomal protein S27Ae
contig67519_0	cre:CHLREDRAFT_142065	78.87	71	15	1	218	6	79	147	4.00E-28	120	RPS27a; ribosomal protein S27a, component of cytosolic 80S ribosome and 40S small subunit; K02977 small subunit ribosomal protein S27Ae
contig67519_0	cme:CMN125C	76.06	71	17	0	218	6	83	153	2.00E-27	118	40S ribosomal protein S27A, ubiquitin fusion protein; K02977 small subunit ribosomal protein S27Ae
contig67519_0	olu:OSTLU_32483	73.44	64	17	0	218	27	81	144	5.00E-23	103	RPS27a; Ribosomal protein S27a, component of cytosolic 80S ribosome and 40S small subunit; K02977 small subunit ribosomal protein S27Ae
contig67704_0	aly:ARALYDRAFT_491347	40.26	77	38	2	214	8	32	107	9.00E-09	56.6	BAK1; bri1-associated receptor kinase; K13416 brassinosteroid insensitive 1-associated receptor kinase 1 [EC:2.7.10.1 2.7.11.1]
contig67704_0	ath:AT4G33430	40.26	77	38	2	214	8	37	112	9.00E-09	56.6	BAK1; BRASSINOSTEROID INSENSITIVE 1-associated receptor kinase 1; K13416 brassinosteroid insensitive 1-associated receptor kinase 1 [EC:2.7.10.1 2.7.11.1]
contig67704_0	vvi:100253855	38.98	59	36	1	184	8	55	112	4.00E-06	47.8	BRASSINOSTEROID INSENSITIVE 1-associated receptor kinase 1-like; K13416 brassinosteroid insensitive 1-associated receptor kinase 1 [EC:2.7.10.1 2.7.11.1]
contig67704_0	vvi:100247683	40.68	59	35	1	184	8	55	112	5.00E-06	47.4	somatic embryogenesis receptor kinase-like; K13418 somatic embryogenesis receptor kinase 1 [EC:2.7.10.1 2.7.11.1]
contig67704_0	ath:AT2G13790	38.98	59	36	1	184	8	62	119	5.00E-06	47.4	SERK4; somatic embryogenesis receptor kinase 4; K13417 somatic embryogenesis receptor kinase 4 [EC:2.7.10.1 2.7.11.1]
contig67891_0	zma:100193695	88.37	43	5	0	131	3	407	449	2.00E-18	89	uncharacterized LOC100193695; K00053 ketol-acid reductoisomerase [EC:1.1.1.86]
contig67891_0	bdi:100834797	88.37	43	5	0	131	3	377	419	3.00E-18	88.2	ketol-acid reductoisomerase, chloroplastic-like; K00053 ketol-acid reductoisomerase [EC:1.1.1.86]
contig67891_0	osa:4325375	86.05	43	6	0	131	3	376	418	1.00E-17	86.3	Os01g0652600; K00053 ketol-acid reductoisomerase [EC:1.1.1.86]
contig67891_0	gmx:100789879	86.05	43	6	0	131	3	403	445	1.00E-17	85.9	ketol-acid reductoisomerase, chloroplastic-like; K00053 ketol-acid reductoisomerase [EC:1.1.1.86]
contig67891_0	bdi:100833488	83.72	43	7	0	131	3	409	451	3.00E-17	84.7	ketol-acid reductoisomerase, chloroplastic-like; K00053 ketol-acid reductoisomerase [EC:1.1.1.86]
contig67891_0	vvi:100262542	86.05	43	6	0	131	3	415	457	7.00E-17	83.6	ketol-acid reductoisomerase, chloroplastic-like; K00053 ketol-acid reductoisomerase [EC:1.1.1.86]
contig67891_0	osa:4339677	81.4	43	8	0	131	3	406	448	9.00E-17	83.2	Os05g0573700; K00053 ketol-acid reductoisomerase [EC:1.1.1.86]
contig67891_0	mtr:MTR_4g079780	83.72	43	7	0	131	3	408	450	1.00E-16	82.8	Ketol-acid reductoisomerase; K00053 ketol-acid reductoisomerase [EC:1.1.1.86]
contig67891_0	zma:100382989	81.4	43	8	0	131	3	353	395	1.00E-16	82.4	uncharacterized LOC100382989; K00053 ketol-acid reductoisomerase [EC:1.1.1.86]
contig67891_0	gmx:100812763	81.4	43	8	0	131	3	414	456	2.00E-16	81.6	ketol-acid reductoisomerase, chloroplastic-like; K00053 ketol-acid reductoisomerase [EC:1.1.1.86]
contig67891_0	ath:AT3G58610	81.4	43	8	0	131	3	418	460	2.00E-16	81.6	ketol-acid reductoisomerase; K00053 ketol-acid reductoisomerase [EC:1.1.1.86]
contig67891_0	aly:ARALYDRAFT_486312	79.07	43	9	0	131	3	421	463	2.00E-15	79	ketol-acid reductoisomerase; K00053 ketol-acid reductoisomerase [EC:1.1.1.86]
contig67891_0	gmx:100799921	79.07	43	9	0	131	3	414	456	2.00E-15	78.6	ketol-acid reductoisomerase, chloroplastic-like; K00053 ketol-acid reductoisomerase [EC:1.1.1.86]
contig67891_0	cre:CHLREDRAFT_140839	69.44	36	11	1	110	3	381	415	7.00E-08	53.5	AAI1; acetohydroxy acid isomeroreductase (EC:1.1.1.86); K00053 ketol-acid reductoisomerase [EC:1.1.1.86]
contig67980_0	vvi:100260579	85.19	27	4	0	230	150	3257	3283	8.00E-11	52.4	SMG1; smg-1 homolog, phosphatidylinositol 3-kinase-related kinase (C. elegans); K08873 PI-3-kinase-related kinase SMG-1
contig67980_0	gmx:100808763	58.33	36	15	0	257	150	3206	3241	2.00E-09	50.1	SMG1; smg-1 homolog, phosphatidylinositol 3-kinase-related kinase (C. elegans); K08873 PI-3-kinase-related kinase SMG-1
contig67980_0	mtr:MTR_4g068580	53.85	39	18	0	266	150	3308	3346	7.00E-09	48.1	Serine/threonine protein kinase atr; K08873 PI-3-kinase-related kinase SMG-1
contig68007_0	osa:4333841	71.43	35	10	0	140	244	300	334	1.00E-07	52.8	Os03g0703000; K05350 beta-glucosidase [EC:3.2.1.21]
contig68007_0	osa:4336146	71.43	35	10	0	140	244	299	333	2.00E-07	52.4	Os04g0474900; K01188 beta-glucosidase [EC:3.2.1.21]
contig68007_0	aly:ARALYDRAFT_483573	67.65	34	11	0	143	244	303	336	3.00E-07	51.6	glycosyl hydrolase family 1 protein; K01188 beta-glucosidase [EC:3.2.1.21]
contig68007_0	ath:AT2G44480	67.65	34	11	0	143	244	202	235	3.00E-07	51.6	BGLU17; beta glucosidase 17; K01188 beta-glucosidase [EC:3.2.1.21]
contig68007_0	zma:100274288	57.5	40	17	0	125	244	292	331	2.00E-06	48.9	cl1052_1; LOC100274288; K05350 beta-glucosidase [EC:3.2.1.21]
contig68007_0	vvi:100255914	50	40	20	0	125	244	297	336	7.00E-06	47	beta-glucosidase 44-like; K05350 beta-glucosidase [EC:3.2.1.21]
contig68051_0	vvi:100246482	52.94	68	32	0	270	67	402	469	5.00E-14	73.9	hydroquinone glucosyltransferase-like; K08237 hydroquinone glucosyltransferase [EC:2.4.1.218]
contig68051_0	ath:AT4G01070	54.1	61	28	0	270	88	406	466	5.00E-12	67.4	GT72B1; hydroquinone glucosyltransferase; K08237 hydroquinone glucosyltransferase [EC:2.4.1.218]
contig68051_0	aly:ARALYDRAFT_490463	54.1	61	28	0	270	88	406	466	2.00E-11	65.1	UDP-glucoronosyl/UDP-glucosyl transferase family protein; K08237 hydroquinone glucosyltransferase [EC:2.4.1.218]
contig68051_0	aly:ARALYDRAFT_470140	45.76	59	32	0	264	88	408	466	7.00E-09	57	UDP-glucoronosyl/UDP-glucosyl transferase family protein; K08237 hydroquinone glucosyltransferase [EC:2.4.1.218]
contig68051_0	ath:AT1G01420	38.33	60	37	0	267	88	406	465	1.00E-07	52.8	UGT72B3; hydroquinone glucosyltransferase; K08237 hydroquinone glucosyltransferase [EC:2.4.1.218]
contig68051_0	ath:AT1G01390	38.98	59	36	0	264	88	408	466	1.00E-07	52.8	hydroquinone glucosyltransferase; K08237 hydroquinone glucosyltransferase [EC:2.4.1.218]
contig68051_0	vvi:100265092	41.51	53	31	0	255	97	413	465	4.00E-06	47.8	anthocyanidin 3-O-glucosyltransferase 5-like; K12356 coniferyl-alcohol glucosyltransferase [EC:2.4.1.111]
contig68051_0	pop:POPTR_767628	36.54	52	33	0	267	112	413	464	9.00E-06	46.6	UGT84B2; UDP-glucoronosyl/UDP-glucosyltransferase; K13692 UDP-glucose:(indol-3-yl)acetate beta-D-glucosyltransferase [EC:2.4.1.121]
contig68054_0	ath:AT5G10360	74.29	35	9	0	5	109	172	206	3.00E-16	55.1	EMB3010; 40S ribosomal protein S6-2; K02991 small subunit ribosomal protein S6e
contig68054_0	aly:ARALYDRAFT_487866	71.43	35	10	0	5	109	172	206	4.00E-16	53.5	EMB3010; K02991 small subunit ribosomal protein S6e
contig68054_0	ath:AT4G31700	71.43	35	10	0	5	109	110	144	7.00E-16	53.9	RPS6; 40S ribosomal protein S6-1; K02991 small subunit ribosomal protein S6e
contig68054_0	vvi:100257717	76.32	38	9	0	5	118	172	209	1.00E-09	59.7	40S ribosomal protein S6-like; K02991 small subunit ribosomal protein S6e
contig68054_0	vvi:100251294	76.32	38	9	0	5	118	172	209	1.00E-09	59.7	40S ribosomal protein S6-like; K02991 small subunit ribosomal protein S6e
contig68054_0	vvi:100257541	76.32	38	9	0	5	118	172	209	1.00E-09	59.7	40S ribosomal protein S6-like; K02991 small subunit ribosomal protein S6e
contig68054_0	mtr:MTR_2g014030	73.68	38	10	0	5	118	172	209	2.00E-09	58.9	40S ribosomal protein; K02991 small subunit ribosomal protein S6e
contig68054_0	gmx:100800507	73.68	38	10	0	5	118	172	209	3.00E-09	58.2	40S ribosomal protein S6-like; K02991 small subunit ribosomal protein S6e
contig68054_0	gmx:100804076	73.68	38	10	0	5	118	172	209	3.00E-09	58.2	40S ribosomal protein S6-like; K02991 small subunit ribosomal protein S6e
contig68054_0	gmx:100786559	73.68	38	10	0	5	118	172	209	3.00E-09	58.2	40S ribosomal protein S6-like; K02991 small subunit ribosomal protein S6e
contig68054_0	zma:542640	71.05	38	11	0	5	118	172	209	1.00E-08	56.2	rps6-2; ribosomal protein s6 RPS6-2; K02991 small subunit ribosomal protein S6e
contig68054_0	osa:4343945	71.05	38	11	0	5	118	172	209	1.00E-08	56.2	Os07g0622100; K02991 small subunit ribosomal protein S6e
contig68054_0	zma:542529	68.42	38	12	0	5	118	172	209	3.00E-08	54.7	rps6, rps6-1; ribosomal proteinS6; K02991 small subunit ribosomal protein S6e
contig68054_0	osa:4333016	68.42	38	12	0	5	118	172	209	3.00E-08	54.7	Os03g0390000; K02991 small subunit ribosomal protein S6e
contig68054_0	bdi:100823504	65.79	38	13	0	5	118	172	209	1.00E-07	52.8	40S ribosomal protein S6-like; K02991 small subunit ribosomal protein S6e
contig68136_0	mtr:MTR_7g075910	72.37	76	20	1	9	233	290	365	4.00E-27	117	Phospholipase D; K01115 phospholipase D [EC:3.1.4.4]
contig68136_0	gmx:100801286	71.05	76	21	1	9	233	272	347	1.00E-26	115	phospholipase D beta 1-like; K01115 phospholipase D [EC:3.1.4.4]
contig68136_0	gmx:100791059	69.74	76	22	1	9	233	281	356	2.00E-26	115	phospholipase D beta 1-like; K01115 phospholipase D [EC:3.1.4.4]
contig68136_0	vvi:100250490	72.37	76	20	1	9	233	264	339	5.00E-26	114	phospholipase D beta 1-like; K01115 phospholipase D [EC:3.1.4.4]
contig68136_0	gmx:100805294	70.13	77	21	2	9	233	221	297	3.00E-24	108	phospholipase D beta 1-like; K01115 phospholipase D [EC:3.1.4.4]
contig68136_0	aly:ARALYDRAFT_903548	69.33	75	22	2	12	233	267	337	3.00E-24	107	phospholipase D beta 1; K01115 phospholipase D [EC:3.1.4.4]
contig68136_0	ath:AT2G42010	69.33	75	22	2	12	233	263	333	6.00E-24	107	PLDBETA1; phospholipase D; K01115 phospholipase D [EC:3.1.4.4]
contig68136_0	vvi:100252995	63.64	77	27	1	6	233	26	102	7.00E-22	100	phospholipase D beta 1-like; K01115 phospholipase D [EC:3.1.4.4]
contig68136_0	aly:ARALYDRAFT_490542	66.67	75	24	2	12	233	143	213	4.00E-21	97.4	PLDBETA2; K01115 phospholipase D [EC:3.1.4.4]
contig68136_0	aly:ARALYDRAFT_489999	62.34	77	28	1	6	233	30	106	1.00E-20	96.3	PLDGAMMA1; K01115 phospholipase D [EC:3.1.4.4]
contig68136_0	ath:AT4G11850	63.64	77	27	2	6	233	30	103	1.00E-20	95.9	PLDGAMMA1; phospholipase D gamma 1; K01115 phospholipase D [EC:3.1.4.4]
contig68136_0	aly:ARALYDRAFT_352267	63.64	77	27	2	6	233	34	109	2.00E-20	95.1	PLDGAMMA1; K01115 phospholipase D [EC:3.1.4.4]
contig68136_0	ath:AT4G00240	64	75	26	2	12	233	107	177	2.00E-20	95.1	PLDBETA2; phospholipase D beta 2; K01115 phospholipase D [EC:3.1.4.4]
contig68136_0	ath:AT4G11840	61.54	78	28	3	6	233	34	110	7.00E-19	90.1	PLDGAMMA3; phospholipase D gamma 3; K01115 phospholipase D [EC:3.1.4.4]
contig68136_0	ath:AT4G11830	59.49	79	29	3	6	233	24	101	2.00E-17	85.5	PLDGAMMA2; phospholipase D gamma 2; K01115 phospholipase D [EC:3.1.4.4]
contig68136_0	bdi:100821936	52	75	35	2	12	233	243	315	1.00E-16	82.8	phospholipase D beta 1-like; K01115 phospholipase D [EC:3.1.4.4]
contig68136_0	osa:4349161	48	75	38	2	12	233	231	303	3.00E-14	74.7	Os10g0524400; K01115 phospholipase D [EC:3.1.4.4]
contig68136_0	osa:4331421	42.11	76	44	1	6	233	19	89	5.00E-12	67.4	Os03g0119100; K01115 phospholipase D [EC:3.1.4.4]
contig68136_0	vvi:100261019	40.51	79	41	2	12	230	17	95	1.00E-09	59.3	phospholipase D delta-like; K01115 phospholipase D [EC:3.1.4.4]
contig68136_0	osa:4347745	43.42	76	34	2	30	230	19	94	3.00E-09	58.2	Os09g0543100; K01115 phospholipase D [EC:3.1.4.4]
contig68279_0	osa:4337785	76.6	47	11	0	167	27	810	856	4.00E-16	80.9	Os05g0144400; K01090 protein phosphatase [EC:3.1.3.16]
contig68279_0	aly:ARALYDRAFT_911895	76.6	47	11	0	167	27	808	854	5.00E-15	77.4	kelch repeat-containing serine/threonine phosphoesterase family protein; K01090 protein phosphatase [EC:3.1.3.16]
contig68279_0	ath:AT4G03080	76.6	47	11	0	167	27	808	854	5.00E-15	77.4	BSL1; serine/threonine-protein phosphatase BSL1; K01090 protein phosphatase [EC:3.1.3.16]
contig68279_0	ath:AT1G03445	63.83	47	17	1	167	27	733	776	4.00E-10	61.2	BSU1; serine/threonine-protein phosphatase BSU1; K14501 serine/threonine-protein phosphatase BSU1 [EC:3.1.3.16]
contig68279_0	aly:ARALYDRAFT_470319	65	40	13	1	167	51	735	774	4.00E-08	54.3	Serine/threonine-protein phosphatase BSU1; K14501 serine/threonine-protein phosphatase BSU1 [EC:3.1.3.16]
contig68306_0	osa:4343894	100	34	0	0	1	102	104	137	1.00E-12	69.3	Os07g0614500; K03232 elongation factor 1-beta
contig68306_0	osa:4333079	100	34	0	0	1	102	101	134	1.00E-12	69.3	Os03g0406200; K03232 elongation factor 1-beta
contig68306_0	zma:100283380	97.06	34	1	0	1	102	104	137	4.00E-12	67.8	elongation factor 1-delta 1; K03232 elongation factor 1-beta
contig68306_0	bdi:100829465	97.06	34	1	0	1	102	102	135	5.00E-12	67.4	elongation factor 1-delta 1-like; K03232 elongation factor 1-beta
contig68306_0	gmx:100499878	97.06	34	1	0	1	102	105	138	6.00E-12	67	uncharacterized LOC100499878; K03232 elongation factor 1-beta
contig68306_0	vvi:100252524	97.06	34	1	0	1	102	105	138	6.00E-12	67	elongation factor 1-delta-like; K03232 elongation factor 1-beta
contig68306_0	zma:100282885	94.12	34	2	0	1	102	104	137	8.00E-12	66.6	elongation factor 1-delta 1; K03232 elongation factor 1-beta
contig68306_0	gmx:100777627	97.06	34	1	0	1	102	105	138	1.00E-11	66.2	elongation factor 1-delta-like; K03232 elongation factor 1-beta
contig68306_0	bdi:100836375	97.06	34	1	0	1	102	102	135	1.00E-11	66.2	elongation factor 1-delta 2-like; K03232 elongation factor 1-beta
contig68306_0	aly:ARALYDRAFT_473244	94.12	34	2	0	1	102	106	139	2.00E-11	65.1	elongation factor 1-beta; K03232 elongation factor 1-beta
contig68306_0	ath:AT2G18110	94.12	34	2	0	1	102	106	139	2.00E-11	65.1	Elongation factor 1-delta 2; K03232 elongation factor 1-beta
contig68306_0	ath:AT1G30230	94.12	34	2	0	1	102	106	139	2.00E-11	65.1	elongation factor 1-delta 1; K03232 elongation factor 1-beta
contig68306_0	vvi:100261522	85.29	34	5	0	1	102	98	131	3.00E-10	61.6	elongation factor 1-beta 1-like; K03232 elongation factor 1-beta
contig68306_0	zma:100280557	82.35	34	6	0	1	102	94	127	5.00E-10	60.8	elongation factor 1-beta; K03232 elongation factor 1-beta
contig68306_0	osa:4344188	79.41	34	7	1	1	102	100	132	2.00E-08	55.1	Os07g0662500; K03232 elongation factor 1-beta
contig68306_0	aly:ARALYDRAFT_488844	76.47	34	8	0	1	102	99	132	3.00E-08	54.7	elongation factor 1B alpha-subunit 2; K03232 elongation factor 1-beta
contig68306_0	ath:AT5G19510	76.47	34	8	0	1	102	99	132	6.00E-08	53.9	Elongation factor 1-beta 2; K03232 elongation factor 1-beta
contig68306_0	gmx:100500082	72.73	33	9	0	1	99	99	131	2.00E-07	52	uncharacterized LOC100500082; K03232 elongation factor 1-beta
contig68306_0	ath:AT5G12110	70.59	34	10	0	1	102	103	136	4.00E-07	51.2	Elongation factor 1-beta 1; K03232 elongation factor 1-beta
contig68306_0	mtr:MTR_5g088660	69.7	33	10	0	1	99	99	131	5.00E-07	50.8	Elongation factor 1-beta; K03232 elongation factor 1-beta
contig68337_0	ath:AT2G03430	44	75	42	1	233	9	87	160	8.00E-10	60.1	26S proteasome non-ATPase regulatory subunit 10; K06694 26S proteasome non-ATPase regulatory subunit 10
contig68337_0	zma:100284046	39.47	76	46	1	233	6	91	165	2.00E-08	55.5	26S proteasome non-ATPase regulatory subunit 10; K06694 26S proteasome non-ATPase regulatory subunit 10
contig68337_0	mtr:MTR_5g043640	40	75	45	1	233	9	94	167	3.00E-08	54.7	Ankyrin repeat domain-containing protein; K06694 26S proteasome non-ATPase regulatory subunit 10
contig68337_0	vvi:100257739	38.16	76	47	1	233	6	88	162	6.00E-08	53.9	serine/threonine-protein phosphatase 6 regulatory ankyrin repeat subunit C-like; K06694 26S proteasome non-ATPase regulatory subunit 10
contig68337_0	bdi:100820844	40.79	76	45	1	233	6	95	169	7.00E-08	53.5	26S proteasome non-ATPase regulatory subunit 10-like; K06694 26S proteasome non-ATPase regulatory subunit 10
contig68337_0	cre:CHLREDRAFT_17930	43.84	73	41	1	227	9	1230	1301	6.00E-07	50.4	FAP208; flagella associated protein; K13118 protein DGCR14
contig68337_0	gmx:100499930	38.67	75	46	1	233	9	91	164	1.00E-06	49.7	uncharacterized LOC100499930; K06694 26S proteasome non-ATPase regulatory subunit 10
contig68418_0	ath:AT3G20860	49.02	51	26	1	35	187	259	308	1.00E-06	49.3	NEK5; NIMA-related kinase 5; K08857 NIMA (never in mitosis gene a)-related kinase [EC:2.7.11.1]
contig68418_0	aly:ARALYDRAFT_318835	61.11	36	14	1	35	142	259	293	4.00E-06	47.8	kinase family protein; K08857 NIMA (never in mitosis gene a)-related kinase [EC:2.7.11.1]
contig68493_0	vvi:100243153	37.14	70	44	1	225	16	169	236	6.00E-07	50.4	zinc finger CCCH domain-containing protein 16-like; K14321 nucleoporin-like protein 2
contig68837_0	aly:ARALYDRAFT_477599	75.71	70	17	0	215	6	186	255	5.00E-27	117	phosphoesterase family protein; K01114 phospholipase C [EC:3.1.4.3]
contig68837_0	vvi:100244850	71.83	71	20	0	215	3	195	265	1.00E-26	115	phospholipase C 4-like; K01114 phospholipase C [EC:3.1.4.3]
contig68837_0	ath:AT3G03540	74.29	70	18	0	215	6	185	254	2.00E-26	115	NPC5; non-specific phospholipase C5; K01114 phospholipase C [EC:3.1.4.3]
contig68837_0	ath:AT3G03530	75.71	70	17	0	215	6	186	255	3.00E-26	114	NPC4; phospholipase C; K01114 phospholipase C [EC:3.1.4.3]
contig68837_0	mtr:MTR_3g099120	68.57	70	22	0	215	6	195	264	1.00E-24	108	Phospholipase C; K01114 phospholipase C [EC:3.1.4.3]
contig68837_0	gmx:100786332	67.61	71	23	0	215	3	192	262	1.00E-24	108	phospholipase C 3-like; K01114 phospholipase C [EC:3.1.4.3]
contig68837_0	gmx:100816313	66.2	71	24	0	215	3	196	266	2.00E-24	108	non-hemolytic phospholipase C-like; K01114 phospholipase C [EC:3.1.4.3]
contig68837_0	gmx:100789421	68.57	70	22	0	215	6	184	253	4.00E-24	107	phospholipase C 3-like; K01114 phospholipase C [EC:3.1.4.3]
contig68837_0	gmx:100778146	71.83	71	20	0	215	3	203	273	5.00E-24	107	phospholipase C 4-like; K01114 phospholipase C [EC:3.1.4.3]
contig68837_0	vvi:100250203	66.2	71	24	0	215	3	201	271	5.00E-24	107	phospholipase C 3-like; K01114 phospholipase C [EC:3.1.4.3]
contig68837_0	vvi:100253773	66.2	71	24	0	215	3	193	263	7.00E-24	106	phospholipase C 3-like; K01114 phospholipase C [EC:3.1.4.3]
contig68837_0	bdi:100821862	68.57	70	22	0	215	6	177	246	1.00E-23	105	phospholipase C 3-like; K01114 phospholipase C [EC:3.1.4.3]
contig68837_0	gmx:100813744	64.79	71	25	0	215	3	201	271	2.00E-23	105	phospholipase C 2-like; K01114 phospholipase C [EC:3.1.4.3]
contig68837_0	bdi:100825386	64.79	71	25	0	215	3	212	282	2.00E-23	105	phospholipase C 4-like; K01114 phospholipase C [EC:3.1.4.3]
contig68837_0	zma:100285723	66.67	69	23	0	215	9	213	281	2.00E-23	105	AY110160; LOC100285723; K01114 phospholipase C [EC:3.1.4.3]
contig68837_0	ath:AT1G07230	65.71	70	24	0	215	6	201	270	2.00E-23	105	NPC1; phospholipase C; K01114 phospholipase C [EC:3.1.4.3]
contig68837_0	aly:ARALYDRAFT_896356	64.29	70	25	0	215	6	186	255	3.00E-23	104	phosphoesterase family protein; K01114 phospholipase C [EC:3.1.4.3]
contig68837_0	osa:4334815	67.61	71	23	0	215	3	184	254	5.00E-23	103	Os03g0852800; K01114 phospholipase C [EC:3.1.4.3]
contig68837_0	ath:AT2G26870	69.57	69	21	0	215	9	193	261	5.00E-23	103	NPC2; phospholipase C; K01114 phospholipase C [EC:3.1.4.3]
contig68837_0	ath:AT3G03520	64.29	70	25	0	215	6	186	255	5.00E-23	103	NPC3; non-specific phospholipase C3; K01114 phospholipase C [EC:3.1.4.3]
contig68838_0	mtr:MTR_8g092510	71.79	39	8	1	110	3	648	686	4.00E-17	58.9	Ribonucleoside-diphosphate reductase; K10807 ribonucleoside-diphosphate reductase subunit M1 [EC:1.17.4.1]
contig68838_0	pop:POPTR_801022	90	30	3	0	92	3	651	680	1.00E-16	59.3	ribonucleoside-diphosphate reductase (EC:1.17.4.1); K10807 ribonucleoside-diphosphate reductase subunit M1 [EC:1.17.4.1]
contig68838_0	pop:POPTR_819876	90	30	3	0	92	3	650	679	1.00E-16	59.3	ribonucleoside-diphosphate reductase (EC:1.17.4.1); K10807 ribonucleoside-diphosphate reductase subunit M1 [EC:1.17.4.1]
contig68838_0	gmx:100791639	86.67	30	4	0	92	3	650	679	3.00E-16	57.8	ribonucleoside-diphosphate reductase large subunit-like; K10807 ribonucleoside-diphosphate reductase subunit M1 [EC:1.17.4.1]
contig68838_0	bdi:100844446	83.33	30	5	0	92	3	650	679	4.00E-16	57.4	ribonucleoside-diphosphate reductase large subunit-like; K10807 ribonucleoside-diphosphate reductase subunit M1 [EC:1.17.4.1]
contig68838_0	osa:4340258	83.33	30	5	0	92	3	650	679	5.00E-16	57	Os06g0168600; K10807 ribonucleoside-diphosphate reductase subunit M1 [EC:1.17.4.1]
contig68838_0	bdi:100839518	83.33	30	5	0	92	3	650	679	7.00E-16	56.6	ribonucleoside-diphosphate reductase large subunit-like; K10807 ribonucleoside-diphosphate reductase subunit M1 [EC:1.17.4.1]
contig68838_0	pop:POPTR_559402	83.33	30	5	0	92	3	650	679	7.00E-16	56.6	ribonucleoside-diphosphate reductase (EC:1.17.4.1); K10807 ribonucleoside-diphosphate reductase subunit M1 [EC:1.17.4.1]
contig68838_0	gmx:548020	86.67	30	4	0	92	3	650	679	7.00E-16	56.6	ribonucleotide reductase large subunit A; K10807 ribonucleoside-diphosphate reductase subunit M1 [EC:1.17.4.1]
contig68838_0	vvi:100261117	83.33	30	5	0	92	3	650	679	9.00E-16	56.2	ribonucleoside-diphosphate reductase large subunit-like; K10807 ribonucleoside-diphosphate reductase subunit M1 [EC:1.17.4.1]
contig68838_0	aly:ARALYDRAFT_481044	76.67	30	7	0	92	3	651	680	3.00E-15	54.7	R1/RIBONUCLEOTIDE REDUCTASE, reductase protein R1; K10807 ribonucleoside-diphosphate reductase subunit M1 [EC:1.17.4.1]
contig68838_0	ath:AT2G21790	76.67	30	7	0	92	3	650	679	3.00E-15	54.7	RNR1; ribonucleoside-diphosphate reductase subunit M1; K10807 ribonucleoside-diphosphate reductase subunit M1 [EC:1.17.4.1]
contig68838_0	zma:100502278	76.67	30	7	0	92	3	30	59	3.00E-15	54.3	uncharacterized LOC100502278; K10807 ribonucleoside-diphosphate reductase subunit M1 [EC:1.17.4.1]
contig68838_0	cme:CMM323C	58.97	39	13	1	110	3	631	669	1.00E-13	50.1	ribonucleoside-diphosphate reductase alpha chain; K10807 ribonucleoside-diphosphate reductase subunit M1 [EC:1.17.4.1]
contig68838_0	ota:Ot01g00100	66.67	30	10	0	92	3	662	691	3.00E-13	48.9	RIR1_BRARE Ribonucleoside-diphosphate reductase large subunit (ISS); K10807 ribonucleoside-diphosphate reductase subunit M1 [EC:1.17.4.1]
contig68838_0	cre:CHLREDRAFT_185583	56.67	30	13	0	92	3	656	685	1.00E-11	43.5	RIR1; ribonucleoside-diphosphate reductase large subunit (EC:1.17.4.1); K10807 ribonucleoside-diphosphate reductase subunit M1 [EC:1.17.4.1]
contig68978_0	gmx:100818356	52	50	24	2	165	16	1	45	4.00E-06	47.8	3-hydroxyacyl-CoA dehydratase PASTICCINO 2A-like; K10703 3-hydroxy acyl-CoA dehydratase [EC:4.2.1.-]
contig68978_0	pop:POPTR_719769	52	50	24	2	165	16	1	45	4.00E-06	47.8	enoyl-CoA hydratase (EC:4.2.1.17); K10703 3-hydroxy acyl-CoA dehydratase [EC:4.2.1.-]
contig69034_0	gmx:100809969	63.49	63	22	1	3	188	623	685	1.00E-17	85.9	translocation protein SEC63 homolog; K09540 translocation protein SEC63
contig69034_0	vvi:100254350	65.15	66	19	1	3	188	623	688	1.00E-17	85.9	translocation protein SEC63 homolog-like; K09540 translocation protein SEC63
contig69034_0	mtr:MTR_2g044580	61.9	63	23	1	3	188	623	685	4.00E-17	84.3	Chaperone protein dnaJ; K09540 translocation protein SEC63
contig69034_0	gmx:100776439	61.9	63	23	1	3	188	623	685	9.00E-17	83.2	translocation protein SEC63 homolog; K09540 translocation protein SEC63
contig69034_0	osa:4335435	62.3	61	23	1	3	185	622	681	3.00E-16	81.6	Os04g0307200; K09540 translocation protein SEC63
contig69034_0	bdi:100828472	62.3	61	23	1	3	185	622	681	7.00E-16	80.1	translocation protein SEC63 homolog; K09540 translocation protein SEC63
contig69034_0	bdi:100825362	60.66	61	24	1	3	185	622	681	4.00E-15	77.8	translocation protein SEC63 homolog; K09540 translocation protein SEC63
contig69034_0	ath:AT1G79940	53.03	66	27	3	3	188	622	687	1.00E-09	59.7	ATERDJ2A; translocation protein SEC63; K09540 translocation protein SEC63
contig69034_0	aly:ARALYDRAFT_477265	54.69	64	27	3	3	188	622	681	1.00E-09	59.3	heat shock protein binding protein; K09540 translocation protein SEC63
contig69240_0	osa:4349826	37.5	64	40	0	70	261	468	531	3.00E-09	58.2	Os11g0157000; K12619 5'-3' exoribonuclease 2 [EC:3.1.13.-]
contig69416_0	pop:POPTR_755797	46.75	77	41	1	287	57	9	82	2.00E-13	72	cc-nbs-lrr resistance protein; K13457 disease resistance protein RPM1
contig69416_0	vvi:100252764	46.75	77	41	1	287	57	9	82	1.00E-12	69.7	uncharacterized LOC100252764; K13457 disease resistance protein RPM1
contig69416_0	ath:AT3G07040	33.75	80	50	1	284	54	10	89	7.00E-08	53.5	RPM1; disease resistance protein RPM1; K13457 disease resistance protein RPM1
contig69507_0	gmx:100817713	84	25	4	0	53	127	224	248	8.00E-07	50.1	serine/threonine-protein kinase SAPK3-like; K14498 serine/threonine-protein kinase SRK2 [EC:2.7.11.1]
contig69507_0	ath:AT4G40010	60	35	9	1	38	127	213	247	4.00E-06	47.8	SNRK2.7; serine/threonine-protein kinase SRK2F; K14498 serine/threonine-protein kinase SRK2 [EC:2.7.11.1]
contig69507_0	ath:AT4G33950	72	25	7	0	53	127	192	216	5.00E-06	47.4	OST1; serine/threonine-protein kinase SRK2E; K14498 serine/threonine-protein kinase SRK2 [EC:2.7.11.1]
contig69507_0	gmx:100796253	68	25	8	0	53	127	253	277	7.00E-06	47	serine/threonine-protein kinase SRK2E-like; K14498 serine/threonine-protein kinase SRK2 [EC:2.7.11.1]
contig69507_0	zma:100216611	76	25	6	0	53	127	224	248	7.00E-06	47	SnRK2.3; K14498 serine/threonine-protein kinase SRK2 [EC:2.7.11.1]
contig69507_0	osa:4349411	76	25	6	0	53	127	224	248	7.00E-06	47	Os10g0564500; K14498 serine/threonine-protein kinase SRK2 [EC:2.7.11.1]
contig69507_0	osa:4333017	82.61	23	4	0	53	121	223	245	7.00E-06	47	Os03g0390200; K14498 serine/threonine-protein kinase SRK2 [EC:2.7.11.1]
contig69507_0	gmx:100809324	72	25	7	0	53	127	223	247	9.00E-06	46.6	serine/threonine-protein kinase SRK2B-like; K14498 serine/threonine-protein kinase SRK2 [EC:2.7.11.1]
contig69563_0	gmx:100788458	48.84	43	22	0	272	144	1241	1283	3.00E-07	51.6	serine/threonine-protein kinase ATM-like; K04728 ataxia telangiectasia mutated family protein [EC:2.7.11.1]
contig69582_0	gmx:100798000	80	30	6	0	31	120	324	353	7.00E-08	53.5	methionyl-tRNA formyltransferase-like; K00604 methionyl-tRNA formyltransferase [EC:2.1.2.9]
contig69582_0	ath:AT1G66520	76.67	30	7	0	31	120	326	355	1.00E-07	52.8	pde194; methionyl-tRNA formyltransferase; K00604 methionyl-tRNA formyltransferase [EC:2.1.2.9]
contig69582_0	vvi:100265562	80	30	6	0	31	120	335	364	3.00E-07	51.6	methionyl-tRNA formyltransferase-like; K00604 methionyl-tRNA formyltransferase [EC:2.1.2.9]
contig69582_0	pop:POPTR_553027	76.67	30	7	0	31	120	327	356	5.00E-07	50.8	methionyl-trna formyltransferase (EC:2.1.2.9); K00604 methionyl-tRNA formyltransferase [EC:2.1.2.9]
contig69582_0	zma:100282733	73.33	30	8	0	31	120	330	359	4.00E-06	47.8	pco129446; LOC100282733; K00604 methionyl-tRNA formyltransferase [EC:2.1.2.9]
contig69625_0	gmx:100804105	53.66	82	38	0	2	247	37	118	9.00E-19	89.7	chitotriosidase-1-like; K01183 chitinase [EC:3.2.1.14]
contig69625_0	ath:AT4G19810	46.91	81	43	0	5	247	37	117	7.00E-16	80.1	Glycosyl hydrolase family protein with chitinase insertion domain; K01183 chitinase [EC:3.2.1.14]
contig69625_0	vvi:100248333	41.03	78	46	0	11	244	41	118	1.00E-09	59.3	acidic mammalian chitinase-like; K01183 chitinase [EC:3.2.1.14]
contig69625_0	gmx:100796220	36.71	79	49	2	11	244	39	114	2.00E-06	48.5	chitinase-3-like protein 1-like; K01183 chitinase [EC:3.2.1.14]
contig69625_0	gmx:100787511	32.43	74	50	0	2	223	46	119	5.00E-06	47.4	acidic mammalian chitinase-like; K01183 chitinase [EC:3.2.1.14]
contig69649_2	osa:4349826	45.9	61	30	1	180	7	550	610	4.00E-08	54.3	Os11g0157000; K12619 5'-3' exoribonuclease 2 [EC:3.1.13.-]
contig69684_0	gmx:100796860	90.48	42	4	0	159	34	471	512	8.00E-18	86.7	asparaginyl-tRNA synthetase, chloroplastic/mitochondrial-like; K01893 asparaginyl-tRNA synthetase [EC:6.1.1.22]
contig69684_0	gmx:100801732	90.48	42	4	0	159	34	472	513	8.00E-18	86.7	asparaginyl-tRNA synthetase, chloroplastic/mitochondrial-like; K01893 asparaginyl-tRNA synthetase [EC:6.1.1.22]
contig69684_0	osa:4343250	90.7	43	4	0	162	34	473	515	8.00E-18	86.7	Os07g0485400; K01893 asparaginyl-tRNA synthetase [EC:6.1.1.22]
contig69684_0	pop:POPTR_1082004	90.7	43	4	0	162	34	498	540	1.00E-17	86.3	asparaginyl-tRNA synthetase (EC:6.1.1.22); K01893 asparaginyl-tRNA synthetase [EC:6.1.1.22]
contig69684_0	vvi:100249892	90.7	43	4	0	162	34	234	276	1.00E-17	85.9	asparaginyl-tRNA synthetase, chloroplastic/mitochondrial-like; K01893 asparaginyl-tRNA synthetase [EC:6.1.1.22]
contig69684_0	pop:POPTR_594529	88.37	43	5	0	162	34	494	536	2.00E-17	85.5	asparaginyl-tRNA synthetase (EC:6.1.1.22); K01893 asparaginyl-tRNA synthetase [EC:6.1.1.22]
contig69684_0	mtr:MTR_4g100920	88.1	42	5	0	159	34	486	527	3.00E-17	84.7	Asparaginyl-tRNA synthetase; K01893 asparaginyl-tRNA synthetase [EC:6.1.1.22]
contig69684_0	ath:AT4G17300	88.37	43	5	0	162	34	487	529	3.00E-17	84.7	NS1; asparaginyl-tRNA synthetase; K01893 asparaginyl-tRNA synthetase [EC:6.1.1.22]
contig69684_0	bdi:100830162	86.05	43	6	0	162	34	492	534	1.00E-16	82.4	asparaginyl-tRNA synthetase, chloroplastic/mitochondrial-like; K01893 asparaginyl-tRNA synthetase [EC:6.1.1.22]
contig69684_0	ota:Ot13g01630	72.09	43	12	0	162	34	477	519	4.00E-13	70.9	SYNO_ARATH Asparaginyl-tRNA synthetase, chloroplast/mitochondrial precursor (ISS); K01893 asparaginyl-tRNA synthetase [EC:6.1.1.22]
contig69684_0	cme:CMR205C	59.26	54	21	1	192	34	569	622	4.00E-12	67.8	asparagine--tRNA ligase, chloroplast precursor; K01893 asparaginyl-tRNA synthetase [EC:6.1.1.22]
contig69684_0	ota:Ot11g02200	65.12	43	15	0	162	34	480	522	5.00E-10	60.8	asparaginyl-tRNA synthetase 1, cytoplasmic / asparagine-tRNA ligase 1 (ISS); K01893 asparaginyl-tRNA synthetase [EC:6.1.1.22]
contig69684_0	mtr:MTR_8g102050	60.47	43	17	0	162	34	471	513	1.00E-09	59.7	Asparaginyl-tRNA synthetase; K01893 asparaginyl-tRNA synthetase [EC:6.1.1.22]
contig69684_0	vvi:100257593	65.12	43	15	0	162	34	491	533	1.00E-09	59.3	asparaginyl-tRNA synthetase, cytoplasmic 1-like; K01893 asparaginyl-tRNA synthetase [EC:6.1.1.22]
contig69684_0	ath:AT1G70980	60.47	43	17	0	162	34	491	533	1.00E-09	59.3	SYNC3; asparaginyl-tRNA synthetase, cytoplasmic 3; K01893 asparaginyl-tRNA synthetase [EC:6.1.1.22]
contig69684_0	aly:ARALYDRAFT_495758	60.47	43	17	0	162	34	492	534	2.00E-09	58.5	EMB2755; K01893 asparaginyl-tRNA synthetase [EC:6.1.1.22]
contig69684_0	pop:POPTR_745198	62.79	43	16	0	162	34	488	530	2.00E-09	58.5	asparaginyl-tRNA synthetase (EC:6.1.1.22); K01893 asparaginyl-tRNA synthetase [EC:6.1.1.22]
contig69684_0	ath:AT5G56680	60.47	43	17	0	162	34	492	534	2.00E-09	58.5	SYNC1; asparaginyl-tRNA synthetase, cytoplasmic 1; K01893 asparaginyl-tRNA synthetase [EC:6.1.1.22]
contig69684_0	gmx:100790605	60.47	43	17	0	162	34	487	529	3.00E-09	58.2	asparaginyl-tRNA synthetase, cytoplasmic 1-like; K01893 asparaginyl-tRNA synthetase [EC:6.1.1.22]
contig69684_0	gmx:100804064	60.47	43	17	0	162	34	487	529	4.00E-09	57.8	asparaginyl-tRNA synthetase, cytoplasmic 1-like; K01893 asparaginyl-tRNA synthetase [EC:6.1.1.22]
contig69693_0	gmx:100813342	94.12	34	2	0	90	191	59	92	4.00E-12	67.8	60S ribosomal protein L7-4-like; K02937 large subunit ribosomal protein L7e
contig69693_0	gmx:100500011	91.18	34	3	0	90	191	58	91	2.00E-11	65.5	uncharacterized LOC100500011; K02937 large subunit ribosomal protein L7e
contig69693_0	aly:ARALYDRAFT_322471	88.89	36	4	0	84	191	56	91	3.00E-11	64.7	60S ribosomal protein L7; K02937 large subunit ribosomal protein L7e
contig69693_0	ath:AT2G01250	88.89	36	4	0	84	191	56	91	3.00E-11	64.7	60S ribosomal protein L7-2; K02937 large subunit ribosomal protein L7e
contig69693_0	vvi:100245039	88.24	34	4	0	90	191	62	95	4.00E-11	64.3	60S ribosomal protein L7-4-like; K02937 large subunit ribosomal protein L7e
contig69693_0	aly:ARALYDRAFT_483534	86.11	36	5	0	84	191	56	91	5.00E-11	63.9	60S ribosomal protein L7; K02937 large subunit ribosomal protein L7e
contig69693_0	aly:ARALYDRAFT_497533	86.11	36	5	0	84	191	56	91	5.00E-11	63.9	60S ribosomal protein L7; K02937 large subunit ribosomal protein L7e
contig69693_0	ath:AT3G13580	88.24	34	4	0	90	191	60	93	5.00E-11	63.9	60S ribosomal protein L7-4; K02937 large subunit ribosomal protein L7e
contig69693_0	ath:AT2G44120	86.11	36	5	0	84	191	56	91	5.00E-11	63.9	60S ribosomal protein L7-3; K02937 large subunit ribosomal protein L7e
contig69693_0	vvi:100242794	88.24	34	4	0	90	191	61	94	9.00E-11	63.2	60S ribosomal protein L7-4-like; K02937 large subunit ribosomal protein L7e
contig69693_0	mtr:MTR_2g038250	90.91	33	3	0	93	191	61	93	1.00E-10	62.8	60S ribosomal protein L7-4; K02937 large subunit ribosomal protein L7e
contig69693_0	zma:100191368	82.35	34	6	0	90	191	60	93	2.00E-10	62.4	pco101521(516); LOC100191368; K02937 large subunit ribosomal protein L7e
contig69693_0	zma:100281971	79.41	34	7	0	90	191	63	96	2.00E-10	62	60S ribosomal protein L7-1; K02937 large subunit ribosomal protein L7e
contig69693_0	zma:100282330	79.41	34	7	0	90	191	61	94	2.00E-10	62	60S ribosomal protein L7-1; K02937 large subunit ribosomal protein L7e
contig69693_0	zma:100281870	79.41	34	7	0	90	191	60	93	2.00E-10	62	60S ribosomal protein L7-2; K02937 large subunit ribosomal protein L7e
contig69693_0	osa:4345009	76.47	34	8	0	90	191	61	94	4.00E-10	61.2	Os08g0234000; K02937 large subunit ribosomal protein L7e
contig69693_0	bdi:100829357	76.47	34	8	0	90	191	60	93	5.00E-10	60.8	60S ribosomal protein L7-3-like; K02937 large subunit ribosomal protein L7e
contig69693_0	bdi:100845883	76.47	34	8	0	90	191	60	93	5.00E-10	60.8	60S ribosomal protein L7-2-like; K02937 large subunit ribosomal protein L7e
contig69693_0	osa:4336914	73.53	34	9	0	90	191	60	93	1.00E-09	59.3	Os04g0605900; K02937 large subunit ribosomal protein L7e
contig69693_0	cre:CHLREDRAFT_206194	67.65	34	11	0	90	191	55	88	7.00E-09	57	RPL7; ribosomal protein L7, component of cytosolic 80S ribosome and 60S large subunit; K02937 large subunit ribosomal protein L7e
contig69704_2	vvi:100252799	66.67	60	20	0	1	180	886	945	5.00E-19	90.5	sucrose synthase 2-like; K00695 sucrose synthase [EC:2.4.1.13]
contig69780_0	zma:100283610	75.86	29	6	1	270	187	37	65	2.00E-06	48.9	shaggy-related protein kinase eta; K03083 glycogen synthase kinase 3 beta [EC:2.7.11.26]
contig69780_0	zma:100191610	75.86	29	6	1	270	187	40	68	2.00E-06	48.9	TIDP3561; LOC100191610; K14502 protein brassinosteroid insensitive 2 [EC:2.7.11.1]
contig69780_0	ath:AT2G30980	74.19	31	7	1	276	187	38	68	2.00E-06	48.5	SKdZeta; Shaggy-related protein kinase zeta; K00924 [EC:2.7.1.-]
contig69780_0	ath:AT4G18710	77.42	31	6	1	276	187	6	36	4.00E-06	47.8	BIN2; Shaggy-related protein kinase eta; K14502 protein brassinosteroid insensitive 2 [EC:2.7.11.1]
contig69814_0	vvi:100253362	85.71	49	7	1	163	17	51	97	2.00E-17	85.5	arginine biosynthesis bifunctional protein ArgJ, chloroplastic-like; K00620 glutamate N-acetyltransferase / amino-acid N-acetyltransferase [EC:2.3.1.35 2.3.1.1]
contig69814_0	gmx:100809547	88.37	43	5	0	163	35	57	99	7.00E-17	83.6	arginine biosynthesis bifunctional protein ArgJ, chloroplastic-like; K00620 glutamate N-acetyltransferase / amino-acid N-acetyltransferase [EC:2.3.1.35 2.3.1.1]
contig69814_0	gmx:100809669	88.37	43	5	0	163	35	53	95	7.00E-17	83.6	arginine biosynthesis bifunctional protein ArgJ, chloroplastic-like; K00620 glutamate N-acetyltransferase / amino-acid N-acetyltransferase [EC:2.3.1.35 2.3.1.1]
contig69814_0	mtr:MTR_087s0037	90.7	43	4	0	163	35	63	105	1.00E-16	82.4	Arginine biosynthesis bifunctional protein ArgJ; K00620 glutamate N-acetyltransferase / amino-acid N-acetyltransferase [EC:2.3.1.35 2.3.1.1]
contig69814_0	osa:4332434	83.67	49	8	1	163	17	56	102	1.00E-15	79.3	Os03g0279400; K00620 glutamate N-acetyltransferase / amino-acid N-acetyltransferase [EC:2.3.1.35 2.3.1.1]
contig69814_0	bdi:100822892	85.42	48	7	1	163	20	57	102	2.00E-15	79	arginine biosynthesis bifunctional protein ArgJ, chloroplastic-like; K00620 glutamate N-acetyltransferase / amino-acid N-acetyltransferase [EC:2.3.1.35 2.3.1.1]
contig69814_0	zma:100383335	81.63	49	9	1	163	17	57	103	6.00E-15	77	pco075894; LOC100383335 (EC:2.3.1.1 2.3.1.35); K00620 glutamate N-acetyltransferase / amino-acid N-acetyltransferase [EC:2.3.1.35 2.3.1.1]
contig69814_0	aly:ARALYDRAFT_482744	76.74	43	10	0	163	35	61	103	9.00E-14	73.2	arginine biosynthesis protein ArgJ family; K00620 glutamate N-acetyltransferase / amino-acid N-acetyltransferase [EC:2.3.1.35 2.3.1.1]
contig69814_0	ath:AT2G37500	72.73	44	12	0	166	35	1	44	3.00E-13	71.2	arginine biosynthesis bifunctional protein ArgJ; K00620 glutamate N-acetyltransferase / amino-acid N-acetyltransferase [EC:2.3.1.35 2.3.1.1]
contig69814_0	cre:CHLREDRAFT_121469	62.79	43	16	0	163	35	15	57	1.00E-08	55.8	N-acetylglutamate synthase; K00620 glutamate N-acetyltransferase / amino-acid N-acetyltransferase [EC:2.3.1.35 2.3.1.1]
contig70345_3	gmx:100810297	93.02	43	3	0	161	33	334	376	6.00E-16	80.5	uncharacterized LOC100810297; K01653 acetolactate synthase I/III small subunit [EC:2.2.1.6]
contig70345_3	gmx:100779210	93.02	43	3	0	161	33	336	378	6.00E-16	80.5	uncharacterized LOC100779210; K01653 acetolactate synthase I/III small subunit [EC:2.2.1.6]
contig70345_3	vvi:100261174	88.37	43	5	0	161	33	340	382	8.00E-15	76.6	uncharacterized LOC100261174; K01653 acetolactate synthase I/III small subunit [EC:2.2.1.6]
contig70345_3	mtr:MTR_8g088600	88.37	43	5	0	161	33	338	380	1.00E-14	75.9	Acetolactate synthase small subunit; K01653 acetolactate synthase I/III small subunit [EC:2.2.1.6]
contig70345_3	vvi:100256605	88.1	42	5	0	158	33	341	382	7.00E-14	73.6	uncharacterized LOC100256605; K01653 acetolactate synthase I/III small subunit [EC:2.2.1.6]
contig70345_3	ath:AT2G31810	83.33	42	7	0	161	36	349	390	9.00E-14	73.2	ACT domain-containing small subunit of acetolactate synthase protein; K01653 acetolactate synthase I/III small subunit [EC:2.2.1.6]
contig70345_3	bdi:100833289	83.33	42	7	0	161	36	341	382	6.00E-13	70.5	uncharacterized LOC100833289; K01653 acetolactate synthase I/III small subunit [EC:2.2.1.6]
contig70345_3	zma:100279727	79.07	43	9	0	161	33	336	378	2.00E-12	68.6	uncharacterized LOC100279727; K01653 acetolactate synthase I/III small subunit [EC:2.2.1.6]
contig70345_3	zma:100284799	83.33	42	7	0	161	36	343	384	4.00E-12	67.8	acetolactate synthase/ amino acid binding protein; K01653 acetolactate synthase I/III small subunit [EC:2.2.1.6]
contig70345_3	osa:4329938	79.07	43	9	0	161	33	200	242	2.00E-11	65.5	Os02g0608600; K01653 acetolactate synthase I/III small subunit [EC:2.2.1.6]
contig70345_3	bdi:100821636	76.74	43	10	0	161	33	334	376	2.00E-11	65.1	uncharacterized LOC100821636; K01653 acetolactate synthase I/III small subunit [EC:2.2.1.6]
contig70395_0	ath:AT5G20730	65.22	46	16	1	204	67	157	201	5.00E-11	63.9	NPH4; auxin response factor 7; K14486 auxin response factor
contig70395_0	bdi:100824752	59.57	47	19	1	204	64	174	219	8.00E-10	60.1	auxin response factor 11-like; K14486 auxin response factor
contig70395_0	zma:100383226	59.57	47	19	1	204	64	174	219	8.00E-10	60.1	ARF4; auxin response factor 4; K14486 auxin response factor
contig70395_0	osa:4337309	59.57	47	19	1	204	64	173	218	8.00E-10	60.1	Os04g0664400; K14486 auxin response factor
contig70395_0	gmx:100813003	75.86	29	7	0	204	118	180	208	3.00E-09	58.2	auxin response factor 5-like; K14486 auxin response factor
contig70395_0	gmx:100790289	75.86	29	7	0	204	118	177	205	3.00E-09	58.2	auxin response factor 5-like; K14486 auxin response factor
contig70395_0	vvi:100254074	59.57	47	19	1	204	64	155	200	5.00E-09	57.4	auxin response factor 5-like; K14486 auxin response factor
contig70395_0	ath:AT1G19850	75.86	29	7	0	204	118	188	216	7.00E-09	57	MP; auxin response factor 5; K14486 auxin response factor
contig70395_0	vvi:100264303	55.32	47	21	1	204	64	158	203	4.00E-07	51.2	auxin response factor 1-like; K14486 auxin response factor
contig70395_0	ath:AT1G59750	44.62	65	35	2	204	13	154	217	4.00E-07	51.2	ARF1; auxin response factor 1; K14486 auxin response factor
contig70395_0	osa:4329672	53.19	47	22	1	204	64	158	203	6.00E-07	50.4	Os02g0557200; K14486 auxin response factor
contig70395_0	mtr:MTR_2g005240	53.19	47	22	1	204	64	155	200	8.00E-07	50.1	Auxin response factor; K14486 auxin response factor
contig70395_0	gmx:100819023	53.19	47	22	1	204	64	148	193	8.00E-07	50.1	auxin response factor 1-like; K14486 auxin response factor
contig70395_0	gmx:100793224	53.19	47	22	1	204	64	148	193	8.00E-07	50.1	auxin response factor 1-like; K14486 auxin response factor
contig70395_0	zma:100285977	51.06	47	23	1	204	64	151	196	1.00E-06	49.3	pco136641(313); LOC100285977; K14486 auxin response factor
contig70395_0	bdi:100842263	51.06	47	23	1	204	64	152	197	2.00E-06	48.9	auxin response factor 7-like; K14486 auxin response factor
contig70395_0	gmx:100796970	65.52	29	10	0	204	118	165	193	2.00E-06	48.5	auxin response factor 3-like; K14486 auxin response factor
contig70395_0	zma:100384045	65.52	29	10	0	204	118	177	205	2.00E-06	48.5	pco123854, ARF12; LOC100384045; K14486 auxin response factor
contig70395_0	osa:4325895	65.52	29	10	0	204	118	177	205	3.00E-06	48.1	Os01g0670800; K14486 auxin response factor
contig70395_0	mtr:MTR_2g014770	62.07	29	11	0	204	118	188	216	5.00E-06	47.4	Auxin response factor; K14486 auxin response factor
contig70411_0	osa:4350569	39.39	66	40	0	222	25	289	354	9.00E-06	46.6	Os11g0507200; K15400 omega-hydroxypalmitate O-feruloyl transferase [EC:2.3.1.188]
contig70453_0	osa:4349826	32.58	89	59	2	12	275	448	534	1.00E-06	49.7	Os11g0157000; K12619 5'-3' exoribonuclease 2 [EC:3.1.13.-]
contig70489_0	mtr:MTR_1g088160	52.94	51	24	0	2	154	179	229	1.00E-15	58.9	Polygalacturonase; K01213 galacturan 1,4-alpha-galacturonidase [EC:3.2.1.67]
contig70489_0	aly:ARALYDRAFT_479028	60.78	51	20	0	2	154	159	209	3.00E-15	62	glycoside hydrolase family 28 protein; K01184 polygalacturonase [EC:3.2.1.15]
contig70489_0	ath:AT3G15720	54.9	51	23	0	2	154	155	205	3.00E-14	58.2	polygalacturonase; K01184 polygalacturonase [EC:3.2.1.15]
contig70489_0	ath:AT1G02790	46.81	47	25	0	14	154	194	240	2.00E-12	53.5	PGA4; polygalacturonase 4; K01213 galacturan 1,4-alpha-galacturonidase [EC:3.2.1.67]
contig70489_0	vvi:100242164	50.98	51	25	0	2	154	159	209	3.00E-12	53.1	polygalacturonase-like; K01184 polygalacturonase [EC:3.2.1.15]
contig70489_0	ath:AT3G59850	47.06	51	27	0	2	154	163	213	6.00E-12	52	polygalacturonase; K01184 polygalacturonase [EC:3.2.1.15]
contig70489_0	mtr:MTR_4g083660	47.06	51	27	0	2	154	149	199	2.00E-11	48.9	Polygalacturonase; K01184 polygalacturonase [EC:3.2.1.15]
contig70489_0	vvi:100259292	54.39	57	26	0	2	172	149	205	7.00E-11	63.5	probable polygalacturonase At3g15720-like; K01184 polygalacturonase [EC:3.2.1.15]
contig70489_0	gmx:100806846	43.14	51	29	0	2	154	174	224	1.00E-10	47.8	polygalacturonase-like; K01184 polygalacturonase [EC:3.2.1.15]
contig70489_0	gmx:100802357	54.9	51	23	0	2	154	189	239	3.00E-10	61.6	exopolygalacturonase clone GBGE184-like; K01213 galacturan 1,4-alpha-galacturonidase [EC:3.2.1.67]
contig70489_0	ath:AT5G17200	45.1	51	28	0	2	154	174	224	3.00E-10	47.4	polygalacturonase; K01184 polygalacturonase [EC:3.2.1.15]
contig70489_0	vvi:100253785	43.14	51	29	0	2	154	183	233	5.00E-10	42	exopolygalacturonase clone GBGE184-like; K01213 galacturan 1,4-alpha-galacturonidase [EC:3.2.1.67]
contig70489_0	aly:ARALYDRAFT_326150	43.14	51	29	0	2	154	174	224	7.00E-10	46.2	glycoside hydrolase family 28 protein; K01184 polygalacturonase [EC:3.2.1.15]
contig70489_0	ath:AT3G07850	41.18	51	30	0	2	154	210	260	9.00E-10	40.4	galacturan 1,4-alpha-galacturonidase; K01213 galacturan 1,4-alpha-galacturonidase [EC:3.2.1.67]
contig70489_0	ath:AT5G14650	39.22	51	31	0	2	154	192	242	2.00E-09	46.2	polygalacturonase; K01184 polygalacturonase [EC:3.2.1.15]
contig70489_0	aly:ARALYDRAFT_486197	43.48	69	28	1	8	181	215	283	7.00E-09	57	ADPG1; endo-polygalacturonase 1; K01184 polygalacturonase [EC:3.2.1.15]
contig70489_0	ath:AT3G57510	43.48	69	28	1	8	181	215	283	9.00E-09	56.6	ADPG1; Polygalacturonase ADPG1; K01184 polygalacturonase [EC:3.2.1.15]
contig70492_0	pop:POPTR_799056	93.06	72	5	0	233	18	1076	1147	9.00E-33	136	CHR958; chromatin remodeling complex subunit; K11647 SWI/SNF-related matrix-associated actin-dependent regulator of chromatin subfamily A member 2/4 [EC:3.6.4.-]
contig70492_0	vvi:100249945	93.06	72	5	0	233	18	1108	1179	1.00E-32	135	ATP-dependent helicase BRM-like; K11647 SWI/SNF-related matrix-associated actin-dependent regulator of chromatin subfamily A member 2/4 [EC:3.6.4.-]
contig70492_0	bdi:100833895	90.28	72	7	0	233	18	1020	1091	1.00E-31	132	ATP-dependent helicase BRM-like; K11647 SWI/SNF-related matrix-associated actin-dependent regulator of chromatin subfamily A member 2/4 [EC:3.6.4.-]
contig70492_0	ppp:PHYPADRAFT_87464	83.33	72	12	0	233	18	1293	1364	7.00E-29	123	CHR1534; SWI/SNF class chromatin remodeling complex protein; K11647 SWI/SNF-related matrix-associated actin-dependent regulator of chromatin subfamily A member 2/4 [EC:3.6.4.-]
contig70492_0	ppp:PHYPADRAFT_160727	83.33	72	12	0	233	18	1248	1319	7.00E-29	123	CHR1520; SWI/SNF class chromatin remodeling complex protein; K11647 SWI/SNF-related matrix-associated actin-dependent regulator of chromatin subfamily A member 2/4 [EC:3.6.4.-]
contig70492_0	gmx:100786280	64.06	64	22	1	206	18	469	532	4.00E-17	84.3	transcription regulatory protein SNF2-like; K11647 SWI/SNF-related matrix-associated actin-dependent regulator of chromatin subfamily A member 2/4 [EC:3.6.4.-]
contig70492_0	gmx:100796912	60.94	64	24	1	206	18	471	534	4.00E-16	80.9	transcription regulatory protein SNF2-like; K11647 SWI/SNF-related matrix-associated actin-dependent regulator of chromatin subfamily A member 2/4 [EC:3.6.4.-]
contig70492_0	mtr:MTR_1g105050	59.38	64	25	1	206	18	475	538	1.00E-15	79.3	Chromatin remodeling complex subunit; K11647 SWI/SNF-related matrix-associated actin-dependent regulator of chromatin subfamily A member 2/4 [EC:3.6.4.-]
contig70492_0	mtr:MTR_5g005840	59.38	64	25	1	206	18	462	525	2.00E-15	79	Chromatin remodeling complex subunit; K11647 SWI/SNF-related matrix-associated actin-dependent regulator of chromatin subfamily A member 2/4 [EC:3.6.4.-]
contig70492_0	vvi:100264840	59.38	64	25	1	206	18	499	562	3.00E-15	78.2	transcription regulatory protein SNF2-like; K11647 SWI/SNF-related matrix-associated actin-dependent regulator of chromatin subfamily A member 2/4 [EC:3.6.4.-]
contig70492_0	gmx:100775993	59.38	64	25	1	206	18	470	533	4.00E-15	77.8	transcription regulatory protein SNF2-like; K11647 SWI/SNF-related matrix-associated actin-dependent regulator of chromatin subfamily A member 2/4 [EC:3.6.4.-]
contig70492_0	ath:AT5G19310	57.81	64	26	1	206	18	484	547	5.00E-15	77.4	Homeotic gene regulator; K11647 SWI/SNF-related matrix-associated actin-dependent regulator of chromatin subfamily A member 2/4 [EC:3.6.4.-]
contig70492_0	ath:AT3G06010	57.81	64	26	1	206	18	532	595	8.00E-15	76.6	ATCHR12; Homeotic gene regulator; K11647 SWI/SNF-related matrix-associated actin-dependent regulator of chromatin subfamily A member 2/4 [EC:3.6.4.-]
contig70492_0	cme:CMM316C	53.62	69	31	1	221	18	665	733	9.00E-14	73.2	homeotic gene regulator BRAHMA; K11647 SWI/SNF-related matrix-associated actin-dependent regulator of chromatin subfamily A member 2/4 [EC:3.6.4.-]
contig70492_0	gmx:100792398	48.44	64	33	0	209	18	737	800	2.00E-13	72.4	chromodomain-helicase-DNA-binding protein 2-like; K11367 chromodomain-helicase-DNA-binding protein 1 [EC:3.6.4.12]
contig70492_0	gmx:100808039	48.44	64	33	0	209	18	740	803	2.00E-13	72.4	chromodomain-helicase-DNA-binding protein 2-like; K11367 chromodomain-helicase-DNA-binding protein 1 [EC:3.6.4.12]
contig70492_0	ppp:PHYPADRAFT_75732	53.12	64	29	1	206	18	645	708	2.00E-13	72	CHR1546; chromatin remodeling complex SWI/SNF protein; K11647 SWI/SNF-related matrix-associated actin-dependent regulator of chromatin subfamily A member 2/4 [EC:3.6.4.-]
contig70492_0	mtr:MTR_5g090090	50	64	32	0	209	18	722	785	3.00E-13	71.6	Chromodomain-helicase-DNA-binding protein; K11367 chromodomain-helicase-DNA-binding protein 1 [EC:3.6.4.12]
contig70492_0	osa:4337784	53.12	64	29	1	206	18	540	603	3.00E-13	71.2	Os05g0144300; K11647 SWI/SNF-related matrix-associated actin-dependent regulator of chromatin subfamily A member 2/4 [EC:3.6.4.-]
contig70492_0	vvi:100261898	48.39	62	32	0	203	18	725	786	7.00E-13	70.1	chromodomain-helicase-DNA-binding protein 2-like; K11367 chromodomain-helicase-DNA-binding protein 1 [EC:3.6.4.12]
contig70530_0	ath:AT5G05870	54.9	51	23	0	261	109	405	455	2.00E-08	55.5	UGT76C1; cytokinin-N-glucosyltransferase 1; K13493 cytokinin-N-glucosyltransferase [EC:2.4.1.-]
contig70530_0	ath:AT5G05860	44	50	28	0	261	112	398	447	8.00E-07	50.1	UGT76C2; cytokinin-N-glucosyltransferase 2; K13493 cytokinin-N-glucosyltransferase [EC:2.4.1.-]
contig70685_0	pop:POPTR_550478	35.59	59	38	0	3	179	100	158	4.00E-07	51.2	hypothetical protein; K06892
contig70769_0	ath:AT4G19210	100	66	0	0	1	198	268	333	4.00E-33	137	RLI2; ABC transporter E family member 2; K06174 ATP-binding cassette, sub-family E, member 1
contig70769_0	bdi:100845745	98.48	66	1	0	1	198	269	334	5.00E-33	137	ABC transporter E family member 2-like; K06174 ATP-binding cassette, sub-family E, member 1
contig70769_0	bdi:100822584	98.48	66	1	0	1	198	268	333	5.00E-33	137	ABC transporter E family member 2-like; K06174 ATP-binding cassette, sub-family E, member 1
contig70769_0	osa:4350692	98.48	66	1	0	1	198	268	333	5.00E-33	137	Os11g0546000; K06174 ATP-binding cassette, sub-family E, member 1
contig70769_0	gmx:100797423	98.48	66	1	0	1	198	268	333	9.00E-33	136	ABC transporter E family member 2-like; K06174 ATP-binding cassette, sub-family E, member 1
contig70769_0	vvi:100249488	98.48	66	1	0	1	198	268	333	1.00E-32	135	ABC transporter E family member 2-like; K06174 ATP-binding cassette, sub-family E, member 1
contig70769_0	mtr:MTR_053s1066	95.45	66	3	0	1	198	268	333	2.00E-31	132	RNase L inhibitor-like protein; K06174 ATP-binding cassette, sub-family E, member 1
contig70769_0	cme:CMI058C	81.82	66	12	0	1	198	300	365	1.00E-27	119	ATP-binding cassette, sub-family E (RLI), member 1; K06174 ATP-binding cassette, sub-family E, member 1
contig70776_0	gmx:100796766	86.49	37	5	0	76	186	286	322	4.00E-14	74.3	2-oxoisovalerate dehydrogenase subunit alpha, mitochondrial-like; K00166 2-oxoisovalerate dehydrogenase E1 component, alpha subunit [EC:1.2.4.4]
contig70776_0	gmx:100789693	86.49	37	5	0	76	186	277	313	4.00E-14	74.3	2-oxoisovalerate dehydrogenase subunit alpha, mitochondrial-like; K00166 2-oxoisovalerate dehydrogenase E1 component, alpha subunit [EC:1.2.4.4]
contig70776_0	vvi:100258429	88.89	36	4	0	79	186	280	315	1.00E-13	72.8	2-oxoisovalerate dehydrogenase subunit alpha, mitochondrial-like; K00166 2-oxoisovalerate dehydrogenase E1 component, alpha subunit [EC:1.2.4.4]
contig70776_0	mtr:MTR_3g096390	83.78	37	6	0	76	186	248	284	6.00E-13	70.5	2-oxoisovalerate dehydrogenase subunit alpha; K00166 2-oxoisovalerate dehydrogenase E1 component, alpha subunit [EC:1.2.4.4]
contig70776_0	ath:AT5G09300	86.49	37	5	0	76	186	271	307	6.00E-13	70.5	2-oxoisovalerate dehydrogenase E1 component, alpha subunit; K00166 2-oxoisovalerate dehydrogenase E1 component, alpha subunit [EC:1.2.4.4]
contig70776_0	osa:4351684	81.08	37	7	0	76	186	285	321	2.00E-12	68.9	Os12g0183100; K00166 2-oxoisovalerate dehydrogenase E1 component, alpha subunit [EC:1.2.4.4]
contig70776_0	zma:100191513	81.08	37	7	0	76	186	287	323	2.00E-12	68.6	pco079304; LOC100191513; K00166 2-oxoisovalerate dehydrogenase E1 component, alpha subunit [EC:1.2.4.4]
contig70776_0	vvi:100245451	78.38	37	8	0	76	186	270	306	2.00E-12	68.6	2-oxoisovalerate dehydrogenase subunit alpha, mitochondrial-like; K00166 2-oxoisovalerate dehydrogenase E1 component, alpha subunit [EC:1.2.4.4]
contig70776_0	ath:AT1G21400	81.08	37	7	0	76	186	271	307	6.00E-12	67	2-oxoisovalerate dehydrogenase E1 component, alpha subunit; K00166 2-oxoisovalerate dehydrogenase E1 component, alpha subunit [EC:1.2.4.4]
contig70776_0	ath:AT5G34780	81.08	37	7	0	76	186	41	77	6.00E-12	67	2-oxoisovalerate dehydrogenase E1 component, alpha subunit; K00166 2-oxoisovalerate dehydrogenase E1 component, alpha subunit [EC:1.2.4.4]
contig70776_0	bdi:100845243	75.68	37	9	0	76	186	269	305	3.00E-11	64.7	2-oxoisovalerate dehydrogenase subunit alpha, mitochondrial-like; K00166 2-oxoisovalerate dehydrogenase E1 component, alpha subunit [EC:1.2.4.4]
contig70776_0	cme:CMH008C	67.57	37	12	0	76	186	277	313	8.00E-10	60.1	branched-chain alpha-keto acid dehydrogenase E1-alpha subunit; K00166 2-oxoisovalerate dehydrogenase E1 component, alpha subunit [EC:1.2.4.4]
contig70776_0	cre:CHLREDRAFT_102917	64.86	37	13	0	76	186	188	224	1.00E-08	55.8	mitochondrial branched-chain alpha-ketoacid dehydrogenase complex, E1 alpha; K00166 2-oxoisovalerate dehydrogenase E1 component, alpha subunit [EC:1.2.4.4]
contig70776_0	zma:100273630	56.76	37	16	0	76	186	244	280	7.00E-08	53.5	uncharacterized LOC100273630; K00166 2-oxoisovalerate dehydrogenase E1 component, alpha subunit [EC:1.2.4.4]
contig71064_0	gmx:100806552	52.38	42	20	0	298	173	64	105	9.00E-10	50.1	ATP-dependent DNA helicase recG-like; K03655 ATP-dependent DNA helicase RecG [EC:3.6.4.12]
contig71087_1	osa:4349826	47.54	61	32	0	187	5	595	655	4.00E-10	61.2	Os11g0157000; K12619 5'-3' exoribonuclease 2 [EC:3.1.13.-]
contig71161_0	vvi:100255117	55.77	52	23	0	63	218	399	450	3.00E-08	54.7	lipid-A-disaccharide synthase-like; K00748 lipid-A-disaccharide synthase [EC:2.4.1.182]
contig71161_0	gmx:100803768	50.94	53	26	1	60	218	417	468	3.00E-07	51.6	lipid-A-disaccharide synthase-like; K00748 lipid-A-disaccharide synthase [EC:2.4.1.182]
contig71303_0	osa:4339012	62.5	88	33	0	2	265	400	487	4.00E-26	114	Os05g0460000; K03283 heat shock 70kDa protein 1/8
contig71303_0	osa:4327388	62.5	88	33	0	2	265	400	487	5.00E-26	114	Os01g0840100; K03283 heat shock 70kDa protein 1/8
contig71303_0	ath:AT3G12580	62.5	88	33	0	2	265	401	488	5.00E-26	114	HSP70; heat shock protein 70-4; K03283 heat shock 70kDa protein 1/8
contig71303_0	mtr:MTR_7g024390	61.36	88	34	0	2	265	401	488	1.00E-25	112	Heat shock protein; K03283 heat shock 70kDa protein 1/8
contig71303_0	gmx:100787543	61.36	88	34	0	2	265	401	488	1.00E-25	112	heat shock cognate 70 kDa protein 2-like; K03283 heat shock 70kDa protein 1/8
contig71303_0	gmx:100782173	61.36	88	34	0	2	265	400	487	1.00E-25	112	heat shock 70 kDa protein-like; K03283 heat shock 70kDa protein 1/8
contig71303_0	gmx:100790356	61.36	88	34	0	2	265	400	487	1.00E-25	112	heat shock 70 kDa protein-like; K03283 heat shock 70kDa protein 1/8
contig71303_0	bdi:100839302	61.36	88	34	0	2	265	400	487	1.00E-25	112	heat shock cognate 70 kDa protein 4-like; K03283 heat shock 70kDa protein 1/8
contig71303_0	aly:ARALYDRAFT_487029	61.36	88	34	0	2	265	401	488	1.00E-25	112	HSC70-1; K03283 heat shock 70kDa protein 1/8
contig71303_0	bdi:100827922	61.36	88	34	0	2	265	401	488	2.00E-25	111	heat shock cognate 70 kDa protein-like; K03283 heat shock 70kDa protein 1/8
contig71303_0	aly:ARALYDRAFT_471804	60.23	88	35	0	2	265	400	487	2.00E-25	111	HSP70B; K03283 heat shock 70kDa protein 1/8
contig71303_0	vvi:100265651	60.23	88	35	0	2	265	401	488	2.00E-25	111	heat shock cognate 70 kDa protein 2-like; K03283 heat shock 70kDa protein 1/8
contig71303_0	ath:AT1G56410	60.23	88	35	0	2	265	401	488	2.00E-25	111	ERD2; heat shock protein-70 cognate protein; K03283 heat shock 70kDa protein 1/8
contig71303_0	mtr:MTR_4g130540	60.23	88	35	0	2	265	400	487	3.00E-25	111	Heat-shock protein; K03283 heat shock 70kDa protein 1/8
contig71303_0	gmx:100798307	60.23	88	35	0	2	265	401	488	3.00E-25	111	heat shock cognate 70 kDa protein-like; K03283 heat shock 70kDa protein 1/8
contig71303_0	bdi:100843308	60.23	88	35	0	2	265	401	488	3.00E-25	111	heat shock cognate 70 kDa protein 2-like; K03283 heat shock 70kDa protein 1/8
contig71303_0	zma:100281806	60.23	88	35	0	2	265	401	488	3.00E-25	111	pco083553; LOC100281806; K03283 heat shock 70kDa protein 1/8
contig71303_0	osa:4351208	60.23	88	35	0	2	265	401	488	3.00E-25	111	Os11g0703900; K03283 heat shock 70kDa protein 1/8
contig71303_0	osa:4334598	60.23	88	35	0	2	265	402	489	3.00E-25	111	Os03g0821100; K03283 heat shock 70kDa protein 1/8
contig71303_0	vvi:100259551	60.23	88	35	0	2	265	401	488	3.00E-25	111	heat shock cognate 70 kDa protein 1-like; K03283 heat shock 70kDa protein 1/8
contig71383_0	bdi:100844515	92	25	2	0	77	3	313	337	4.00E-06	47.8	calcium-transporting ATPase 3, endoplasmic reticulum-type-like; K05853 Ca2+ transporting ATPase, sarcoplasmic/endoplasmic reticulum [EC:3.6.3.8]
contig71383_0	osa:4333998	92	25	2	0	77	3	313	337	4.00E-06	47.8	Os03g0730800; K01537 Ca2+-transporting ATPase [EC:3.6.3.8]
contig71383_0	vvi:100266003	92	25	2	0	77	3	313	337	4.00E-06	47.8	calcium-transporting ATPase 3, endoplasmic reticulum-type-like; K05853 Ca2+ transporting ATPase, sarcoplasmic/endoplasmic reticulum [EC:3.6.3.8]
contig71383_0	pop:POPTR_834691	92	25	2	0	77	3	313	337	4.00E-06	47.8	endoplasmic reticulum [ER]-type calcium ATPase; K05853 Ca2+ transporting ATPase, sarcoplasmic/endoplasmic reticulum [EC:3.6.3.8]
contig71383_0	gmx:100783509	88	25	3	0	77	3	313	337	9.00E-06	46.6	calcium-transporting ATPase 3, endoplasmic reticulum-type-like; K05853 Ca2+ transporting ATPase, sarcoplasmic/endoplasmic reticulum [EC:3.6.3.8]
contig71383_0	aly:ARALYDRAFT_471128	88	25	3	0	77	3	307	331	9.00E-06	46.6	Ca2+-ATPase; K05853 Ca2+ transporting ATPase, sarcoplasmic/endoplasmic reticulum [EC:3.6.3.8]
contig71383_0	ath:AT1G10130	88	25	3	0	77	3	313	337	9.00E-06	46.6	ECA3; Ca2+-transporting ATPase; K01537 Ca2+-transporting ATPase [EC:3.6.3.8]
contig71478_0	gmx:100798228	58.14	43	18	0	1	129	1213	1255	2.00E-08	55.5	enhancer of mRNA-decapping protein 4-like; K12616 enhancer of mRNA-decapping protein 4
contig71478_0	mtr:MTR_3g061160	59.52	42	17	0	1	126	1338	1379	3.00E-08	54.7	Enhancer of mRNA-decapping protein; K12616 enhancer of mRNA-decapping protein 4
contig71478_0	vvi:100259985	58.14	43	18	0	1	129	1356	1398	1.00E-07	52.8	enhancer of mRNA-decapping protein 4-like; K12616 enhancer of mRNA-decapping protein 4
contig71478_0	vvi:100241190	55.81	43	19	0	1	129	1317	1359	6.00E-07	50.4	enhancer of mRNA-decapping protein 4-like; K12616 enhancer of mRNA-decapping protein 4
contig71478_0	bdi:100821480	45.24	42	23	0	4	129	1245	1286	2.00E-06	48.9	enhancer of mRNA-decapping protein 4-like; K12616 enhancer of mRNA-decapping protein 4
contig71523_0	mtr:MTR_4g071550	50	70	13	1	166	23	68	137	8.00E-10	60.1	Signal recognition particle receptor subunit beta; K12272 signal recognition particle receptor subunit beta
contig71523_0	gmx:100815500	48.57	70	14	1	166	23	67	136	2.00E-09	58.9	signal recognition particle receptor subunit beta-like; K12272 signal recognition particle receptor subunit beta
contig71523_0	gmx:100800572	47.14	70	15	1	166	23	67	136	2.00E-09	58.5	signal recognition particle receptor subunit beta-like; K12272 signal recognition particle receptor subunit beta
contig71523_0	bdi:100835960	48.57	70	14	1	166	23	64	133	4.00E-09	57.8	signal recognition particle receptor subunit beta-like; K12272 signal recognition particle receptor subunit beta
contig71523_0	aly:ARALYDRAFT_487367	50	70	13	1	166	23	68	137	4.00E-09	57.8	signal recognition particle binding protein; K12272 signal recognition particle receptor subunit beta
contig71523_0	ath:AT5G05670	50	70	13	1	166	23	68	137	4.00E-09	57.8	signal recognition particle receptor subunit beta; K12272 signal recognition particle receptor subunit beta
contig71523_0	gmx:100804789	48.57	70	14	1	166	23	64	133	7.00E-09	57	signal recognition particle receptor subunit beta-like; K12272 signal recognition particle receptor subunit beta
contig71523_0	bdi:100842533	47.14	70	15	1	166	23	64	133	1.00E-08	56.2	signal recognition particle receptor subunit beta-like; K12272 signal recognition particle receptor subunit beta
contig71523_0	osa:4346082	47.14	70	15	1	166	23	64	133	3.00E-08	54.7	Os08g0524000; K12272 signal recognition particle receptor subunit beta
contig71523_0	zma:100193087	50	60	8	1	136	23	74	133	1.00E-07	52.8	pco129304b; LOC100193087; K12272 signal recognition particle receptor subunit beta
contig71523_0	aly:ARALYDRAFT_480853	44.29	70	17	1	166	23	67	136	2.00E-07	52	signal recognition particle binding protein; K12272 signal recognition particle receptor subunit beta
contig71523_0	zma:100283769	48.33	60	9	1	136	23	74	133	6.00E-07	50.4	signal recognition particle receptor beta subunit; K12272 signal recognition particle receptor subunit beta
contig71535_0	sbi:SORBI_01g001220	38.89	72	44	1	4	219	194	264	4.00E-08	54.3	hypothetical protein; K13030 cyanohydrin beta-glucosyltransferase [EC:2.4.1.85]
contig71545_0	vcn:VOLCADRAFT_30732	58.06	31	13	0	172	264	229	259	6.00E-06	37.4	Kif6 type kinesin-like protein; K10397 kinesin family member 6/9
contig71545_0	gmx:100784439	57.58	33	14	0	166	264	260	292	8.00E-06	38.5	chromosome-associated kinesin KIF4-like; K10395 kinesin family member 4/7/21/27
contig71622_0	vvi:100249183	44.44	72	40	0	26	241	249	320	3.00E-13	71.2	nipped-B-like protein-like; K06672 cohesin loading factor subunit SCC2
contig71622_0	vvi:100261060	39.19	74	45	0	26	247	608	681	8.00E-12	66.6	uncharacterized LOC100261060; K13148 integrator complex subunit 11 [EC:3.1.27.-]
contig71622_0	vvi:100260845	45.07	71	39	0	29	241	1197	1267	2.00E-11	65.1	5'-3' exoribonuclease 3-like; K12619 5'-3' exoribonuclease 2 [EC:3.1.13.-]
contig71622_0	vvi:100258101	35.62	73	47	0	26	244	224	296	6.00E-10	60.5	regulator of nonsense transcripts 2-like; K14327 regulator of nonsense transcripts 2
contig71622_0	vvi:100244254	40.3	67	40	0	50	250	1046	1112	6.00E-08	53.9	uncharacterized LOC100244254; K01855 tRNA pseudouridine38/39 synthase [EC:5.4.99.45]
contig71622_0	vvi:100241559	32.31	65	44	0	26	220	74	138	2.00E-06	48.5	uncharacterized LOC100241559; K13511 monolysocardiolipin acyltransferase [EC:2.3.1.-]
contig71644_0	vvi:100264904	69.77	43	13	1	153	25	338	378	7.00E-08	53.5	cell cycle checkpoint control protein RAD9A-like; K10994 cell cycle checkpoint control protein RAD9A [EC:3.1.11.2]
contig71665_2	vvi:100258086	100	21	0	0	283	221	164	184	7.00E-06	47	26S proteasome non-ATPase regulatory subunit RPN12A-like; K03031 26S proteasome regulatory subunit N12
contig71665_2	mtr:MTR_1g016750	95.24	21	1	0	283	221	164	184	9.00E-06	46.6	26S proteasome non-ATPase regulatory subunit; K03031 26S proteasome regulatory subunit N12
contig71816_0	vvi:100268071	82.93	82	14	0	248	3	260	341	1.00E-35	145	farnesylcysteine lyase-like; K05906 prenylcysteine oxidase / farnesylcysteine lyase [EC:1.8.3.5 1.8.3.6]
contig71816_0	gmx:100819877	80.49	82	16	0	248	3	276	357	1.00E-33	139	farnesylcysteine lyase-like; K05906 prenylcysteine oxidase / farnesylcysteine lyase [EC:1.8.3.5 1.8.3.6]
contig71816_0	ath:AT5G63910	76.83	82	19	0	248	3	271	352	1.00E-32	135	FCLY; prenylcysteine oxidase; K05906 prenylcysteine oxidase / farnesylcysteine lyase [EC:1.8.3.5 1.8.3.6]
contig71816_0	bdi:100821994	58.54	82	34	0	248	3	253	334	1.00E-23	105	farnesylcysteine lyase-like; K05906 prenylcysteine oxidase / farnesylcysteine lyase [EC:1.8.3.5 1.8.3.6]
contig72026_0	aly:ARALYDRAFT_489442	65.57	61	21	0	222	40	784	844	3.00E-17	84.7	leucine-rich repeat family protein; K00924 [EC:2.7.1.-]
contig72026_0	ath:AT5G25930	65	60	21	0	219	40	785	844	7.00E-17	83.6	Protein kinase family protein with leucine-rich repeat domain; K00924 [EC:2.7.1.-]
contig72026_0	ath:AT4G28490	57.14	63	27	0	213	25	787	849	1.00E-15	79.3	HAE; receptor-like protein kinase 5; K08286 protein-serine/threonine kinase [EC:2.7.11.-]
contig72026_0	ath:AT1G75820	57.89	57	24	0	210	40	786	842	2.00E-14	75.5	CLV1; receptor protein kinase CLAVATA1; K00924 [EC:2.7.1.-]
contig72026_0	osa:4341290	53.97	63	29	0	228	40	802	864	4.00E-14	74.3	Os06g0557100; K00924 [EC:2.7.1.-]
contig72026_0	vvi:100252647	48.61	72	35	1	210	1	972	1043	5.00E-14	73.9	systemin receptor SR160-like; K13415 protein brassinosteroid insensitive 1 [EC:2.7.10.1 2.7.11.1]
contig72026_0	ath:AT4G39400	50	72	34	1	210	1	978	1049	5.00E-14	73.9	BRI1; protein brassinosteroid insensitive 1; K13415 protein brassinosteroid insensitive 1 [EC:2.7.10.1 2.7.11.1]
contig72026_0	aly:ARALYDRAFT_491347	51.52	66	32	0	210	13	382	447	7.00E-14	73.6	BAK1; bri1-associated receptor kinase; K13416 brassinosteroid insensitive 1-associated receptor kinase 1 [EC:2.7.10.1 2.7.11.1]
contig72026_0	osa:4324691	47.22	72	36	1	210	1	902	973	7.00E-14	73.6	Os01g0718300; K13415 protein brassinosteroid insensitive 1 [EC:2.7.10.1 2.7.11.1]
contig72026_0	ath:AT4G33430	51.52	66	32	0	210	13	385	450	7.00E-14	73.6	BAK1; BRASSINOSTEROID INSENSITIVE 1-associated receptor kinase 1; K13416 brassinosteroid insensitive 1-associated receptor kinase 1 [EC:2.7.10.1 2.7.11.1]
contig72026_0	ath:AT1G28440	55	60	27	0	213	34	783	842	7.00E-14	73.6	HSL1; receptor-like protein kinase HSL1; K00924 [EC:2.7.1.-]
contig72026_0	ath:AT2G13790	51.52	66	32	0	210	13	390	455	9.00E-14	73.2	SERK4; somatic embryogenesis receptor kinase 4; K13417 somatic embryogenesis receptor kinase 4 [EC:2.7.10.1 2.7.11.1]
contig72026_0	vvi:100247683	51.52	66	32	0	210	13	397	462	2.00E-13	72.4	somatic embryogenesis receptor kinase-like; K13418 somatic embryogenesis receptor kinase 1 [EC:2.7.10.1 2.7.11.1]
contig72026_0	ath:AT1G71830	51.52	66	32	0	210	13	398	463	2.00E-13	72.4	SERK1; somatic embryogenesis receptor kinase 1; K13418 somatic embryogenesis receptor kinase 1 [EC:2.7.10.1 2.7.11.1]
contig72026_0	vvi:100253855	46.48	71	38	0	225	13	379	449	1.00E-12	69.7	BRASSINOSTEROID INSENSITIVE 1-associated receptor kinase 1-like; K13416 brassinosteroid insensitive 1-associated receptor kinase 1 [EC:2.7.10.1 2.7.11.1]
contig72026_0	zma:100283091	51.72	58	28	0	216	43	209	266	3.00E-12	68.2	si606018d05; LOC100283091; K13430 serine/threonine-protein kinase PBS1 [EC:2.7.11.1]
contig72026_0	osa:4329463	51.72	58	28	0	216	43	216	273	3.00E-12	68.2	Os02g0513000; K13430 serine/threonine-protein kinase PBS1 [EC:2.7.11.1]
contig72026_0	vvi:100254113	51.72	58	28	0	216	43	179	236	8.00E-12	66.6	serine/threonine-protein kinase PBS1-like; K13430 serine/threonine-protein kinase PBS1 [EC:2.7.11.1]
contig72026_0	pop:POPTR_413452	51.72	58	28	0	216	43	180	237	8.00E-12	66.6	serine/threonine protein kinase PBS1; K13430 serine/threonine-protein kinase PBS1 [EC:2.7.11.1]
contig72026_0	pop:POPTR_548061	51.72	58	28	0	216	43	180	237	8.00E-12	66.6	serine/threonine protein kinase PBS1; K13430 serine/threonine-protein kinase PBS1 [EC:2.7.11.1]
contig72087_0	aly:ARALYDRAFT_887862	47.3	74	39	1	9	230	163	231	1.00E-12	69.3	binding protein; K03352 anaphase-promoting complex subunit 5
contig72087_0	ath:AT1G06590	44.59	74	41	1	9	230	163	231	2.00E-10	62.4	anaphase-promoting complex subunit 5; K03352 anaphase-promoting complex subunit 5
contig72166_0	vvi:100261060	45.65	46	25	1	142	5	347	391	1.00E-10	46.6	uncharacterized LOC100261060; K13148 integrator complex subunit 11 [EC:3.1.27.-]
contig72166_0	vvi:100260845	39.13	46	28	0	139	2	890	935	1.00E-10	47.8	5'-3' exoribonuclease 3-like; K12619 5'-3' exoribonuclease 2 [EC:3.1.13.-]
contig72166_0	vvi:100243465	44.68	47	26	1	142	2	155	200	3.00E-10	47.4	uncharacterized LOC100243465; K13217 pre-mRNA-processing factor 39
contig72202_0	ath:AT5G20480	55	40	18	0	3	122	861	900	2.00E-06	48.9	EFR; LRR receptor-like serine/threonine-protein kinase EFR; K13428 LRR receptor-like serine/threonine-protein kinase EFR [EC:2.7.11.1]
contig72202_0	aly:ARALYDRAFT_488953	52.5	40	19	0	3	122	862	901	9.00E-06	46.6	EFR; EF-TU receptor; K13428 LRR receptor-like serine/threonine-protein kinase EFR [EC:2.7.11.1]
contig72315_0	ath:AT5G25930	48.61	72	37	0	244	29	786	857	4.00E-14	74.3	Protein kinase family protein with leucine-rich repeat domain; K00924 [EC:2.7.1.-]
contig72315_0	aly:ARALYDRAFT_489442	57.89	57	24	0	244	74	786	842	2.00E-13	72.4	leucine-rich repeat family protein; K00924 [EC:2.7.1.-]
contig72315_0	ath:AT4G17660	52.86	70	32	2	238	32	193	259	2.00E-13	72	protein kinase family protein; K00924 [EC:2.7.1.-]
contig72315_0	ath:AT4G39400	45.33	75	41	0	247	23	975	1049	3.00E-13	71.2	BRI1; protein brassinosteroid insensitive 1; K13415 protein brassinosteroid insensitive 1 [EC:2.7.10.1 2.7.11.1]
contig72315_0	zma:100283091	50	74	36	2	241	23	210	282	6.00E-13	70.5	si606018d05; LOC100283091; K13430 serine/threonine-protein kinase PBS1 [EC:2.7.11.1]
contig72315_0	osa:4329463	50	74	36	2	241	23	217	289	6.00E-13	70.5	Os02g0513000; K13430 serine/threonine-protein kinase PBS1 [EC:2.7.11.1]
contig72315_0	aly:ARALYDRAFT_491086	46.05	76	41	1	250	23	187	261	7.00E-13	70.1	connexin 32; K00924 [EC:2.7.1.-]
contig72315_0	vvi:100252647	45.33	75	41	0	247	23	969	1043	7.00E-13	70.1	systemin receptor SR160-like; K13415 protein brassinosteroid insensitive 1 [EC:2.7.10.1 2.7.11.1]
contig72315_0	osa:4324691	44	75	42	0	247	23	899	973	1.00E-12	69.7	Os01g0718300; K13415 protein brassinosteroid insensitive 1 [EC:2.7.10.1 2.7.11.1]
contig72315_0	ath:AT2G13790	50	68	34	0	241	38	389	456	1.00E-12	69.7	SERK4; somatic embryogenesis receptor kinase 4; K13417 somatic embryogenesis receptor kinase 4 [EC:2.7.10.1 2.7.11.1]
contig72315_0	ath:AT5G38990	44.29	70	39	0	238	29	622	691	2.00E-12	68.9	interleukin-1 receptor-associated kinase 4; K04733 interleukin-1 receptor-associated kinase 4 [EC:2.7.11.1]
contig72315_0	vvi:100262734	49.32	73	36	2	238	23	1402	1473	2.00E-12	68.6	ABC transporter B family member 19-like; K05658 ATP-binding cassette, subfamily B (MDR/TAP), member 1
contig72315_0	aly:ARALYDRAFT_909268	48.65	74	37	2	241	23	181	253	3.00E-12	68.2	avrPphB susceptible 1; K13430 serine/threonine-protein kinase PBS1 [EC:2.7.11.1]
contig72315_0	osa:4341290	47.22	72	38	0	238	23	808	879	3.00E-12	68.2	Os06g0557100; K00924 [EC:2.7.1.-]
contig72315_0	pop:POPTR_548061	49.32	73	36	2	238	23	182	253	3.00E-12	68.2	serine/threonine protein kinase PBS1; K13430 serine/threonine-protein kinase PBS1 [EC:2.7.11.1]
contig72315_0	ath:AT5G13160	48.65	74	37	2	241	23	181	253	3.00E-12	68.2	PBS1; serine/threonine-protein kinase PBS1; K13430 serine/threonine-protein kinase PBS1 [EC:2.7.11.1]
contig72315_0	aly:ARALYDRAFT_491347	50.75	67	33	0	238	38	382	448	4.00E-12	67.8	BAK1; bri1-associated receptor kinase; K13416 brassinosteroid insensitive 1-associated receptor kinase 1 [EC:2.7.10.1 2.7.11.1]
contig72315_0	ath:AT4G33430	50.75	67	33	0	238	38	385	451	4.00E-12	67.8	BAK1; BRASSINOSTEROID INSENSITIVE 1-associated receptor kinase 1; K13416 brassinosteroid insensitive 1-associated receptor kinase 1 [EC:2.7.10.1 2.7.11.1]
contig72315_0	pop:POPTR_413452	49.32	73	36	2	238	23	182	253	5.00E-12	67.4	serine/threonine protein kinase PBS1; K13430 serine/threonine-protein kinase PBS1 [EC:2.7.11.1]
contig72315_0	ath:AT3G55450	47.22	72	38	1	238	23	167	237	6.00E-12	67	PBL1; PBS1-like 1 kinase; K00924 [EC:2.7.1.-]
contig72332_0	aly:ARALYDRAFT_485161	52.22	90	43	1	9	278	310	369	6.00E-18	87	ALDH2B4; K00128 aldehyde dehydrogenase (NAD+) [EC:1.2.1.3]
contig72332_0	ath:AT3G48000	52.22	90	43	1	9	278	311	370	6.00E-18	87	ALDH2B4; aldehyde dehydrogenase 2B4; K00128 aldehyde dehydrogenase (NAD+) [EC:1.2.1.3]
contig72332_0	ath:AT1G23800	54.44	90	41	1	9	278	307	366	8.00E-18	86.7	ALDH2B7; aldehyde dehydrogenase 2B7; K00128 aldehyde dehydrogenase (NAD+) [EC:1.2.1.3]
contig72332_0	gmx:100782019	53.33	90	42	1	9	278	312	371	1.00E-17	86.3	aldehyde dehydrogenase family 2 member B7, mitochondrial-like; K00128 aldehyde dehydrogenase (NAD+) [EC:1.2.1.3]
contig72332_0	gmx:100786773	53.33	90	42	1	9	278	311	370	1.00E-17	86.3	aldehyde dehydrogenase family 2 member B7, mitochondrial-like; K00128 aldehyde dehydrogenase (NAD+) [EC:1.2.1.3]
contig72332_0	zma:732806	53.33	90	42	1	9	278	322	381	1.00E-17	85.9	rf2; restorer of fertility2 (EC:1.2.1.3); K00128 aldehyde dehydrogenase (NAD+) [EC:1.2.1.3]
contig72332_0	osa:4340725	52.22	90	43	1	9	278	322	381	2.00E-17	85.5	Os06g0270900; K00128 aldehyde dehydrogenase (NAD+) [EC:1.2.1.3]
contig72332_0	bdi:100833155	51.11	90	44	1	9	278	321	380	4.00E-17	84.3	aldehyde dehydrogenase family 2 member B7, mitochondrial-like; K00128 aldehyde dehydrogenase (NAD+) [EC:1.2.1.3]
contig72332_0	zma:542567	51.11	90	44	1	9	278	323	382	4.00E-17	84.3	aldh2, rf2b; aldehyde dehydrogenase2; K00128 aldehyde dehydrogenase (NAD+) [EC:1.2.1.3]
contig72332_0	pop:POPTR_666446	52.22	90	43	1	9	278	315	374	4.00E-17	84.3	aldehyde dehydrogenase (NAD+) (EC:1.2.1.3); K00128 aldehyde dehydrogenase (NAD+) [EC:1.2.1.3]
contig72332_0	osa:4330612	51.11	90	44	1	9	278	326	385	5.00E-17	84	Os02g0730000; K00128 aldehyde dehydrogenase (NAD+) [EC:1.2.1.3]
contig72332_0	pop:POPTR_823362	51.11	90	44	1	9	278	309	368	5.00E-17	84	aldehyde dehydrogenase (NAD+) (EC:1.2.1.3); K00128 aldehyde dehydrogenase (NAD+) [EC:1.2.1.3]
contig72332_0	vvi:100262043	51.11	90	44	1	9	278	311	370	7.00E-17	83.6	aldehyde dehydrogenase family 2 member B4, mitochondrial-like; K00128 aldehyde dehydrogenase (NAD+) [EC:1.2.1.3]
contig72332_0	gmx:100811501	51.11	90	44	1	9	278	313	372	9.00E-17	83.2	aldehyde dehydrogenase family 2 member B4, mitochondrial-like; K00128 aldehyde dehydrogenase (NAD+) [EC:1.2.1.3]
contig72332_0	vvi:100267386	51.11	90	44	1	9	278	311	370	1.00E-16	82.8	aldehyde dehydrogenase family 2 member B4, mitochondrial-like; K00128 aldehyde dehydrogenase (NAD+) [EC:1.2.1.3]
contig72332_0	gmx:100788570	50	90	45	1	9	278	315	374	3.00E-16	81.3	aldehyde dehydrogenase family 2 member B4, mitochondrial-like; K00128 aldehyde dehydrogenase (NAD+) [EC:1.2.1.3]
contig72332_0	pop:POPTR_830473	50	90	45	1	9	278	313	372	3.00E-16	81.3	aldehyde dehydrogenase (NAD+) (EC:1.2.1.3); K00128 aldehyde dehydrogenase (NAD+) [EC:1.2.1.3]
contig72332_0	gmx:100811891	50	90	45	1	9	278	309	368	4.00E-16	80.9	aldehyde dehydrogenase family 2 member B4, mitochondrial-like; K00128 aldehyde dehydrogenase (NAD+) [EC:1.2.1.3]
contig72332_0	mtr:MTR_4g107040	47.78	90	47	1	9	278	317	376	6.00E-16	80.5	Mitochondrial aldehyde dehydrogenase; K00128 aldehyde dehydrogenase (NAD+) [EC:1.2.1.3]
contig72332_0	vvi:100259296	48.89	90	46	1	9	278	308	367	1.00E-15	79.7	aldehyde dehydrogenase family 2 member B4, mitochondrial-like; K00128 aldehyde dehydrogenase (NAD+) [EC:1.2.1.3]
contig72342_0	gmx:100806018	47.37	57	28	1	97	261	61	117	5.00E-07	50.8	DEAD-box ATP-dependent RNA helicase 13-like; K14805 ATP-dependent RNA helicase DDX24/MAK5 [EC:3.6.4.13]
contig72342_0	vvi:100261404	58.33	48	20	1	97	240	50	96	1.00E-06	49.3	DEAD-box ATP-dependent RNA helicase 13-like; K14805 ATP-dependent RNA helicase DDX24/MAK5 [EC:3.6.4.13]
contig72564_0	vvi:100256297	90.32	31	3	0	184	92	118	148	2.00E-10	62	electron transfer flavoprotein subunit beta, mitochondrial-like; K03521 electron transfer flavoprotein beta subunit
contig72564_0	gmx:100790069	87.1	31	4	0	184	92	120	150	3.00E-10	61.6	electron transfer flavoprotein subunit beta, mitochondrial-like; K03521 electron transfer flavoprotein beta subunit
contig72564_0	gmx:100806085	87.1	31	4	0	184	92	120	150	3.00E-10	61.6	electron transfer flavoprotein subunit beta, mitochondrial-like; K03521 electron transfer flavoprotein beta subunit
contig72564_0	zma:100284068	87.1	31	4	0	184	92	122	152	4.00E-10	61.2	electron transfer flavoprotein beta-subunit; K03521 electron transfer flavoprotein beta subunit
contig72564_0	osa:4335102	87.1	31	4	0	184	92	122	152	5.00E-10	60.8	Os04g0182800; K03521 electron transfer flavoprotein beta subunit
contig72564_0	bdi:100822031	89.66	29	3	0	184	98	122	150	8.00E-10	60.1	electron transfer flavoprotein subunit beta, mitochondrial-like; K03521 electron transfer flavoprotein beta subunit
contig72564_0	zma:100382262	87.1	31	4	0	184	92	122	152	8.00E-10	60.1	IDP723; LOC100382262; K03521 electron transfer flavoprotein beta subunit
contig72564_0	cre:CHLREDRAFT_180281	80.65	31	6	0	184	92	110	140	1.00E-09	59.3	ETFB; electron transfer flavoprotein beta subunit; K03521 electron transfer flavoprotein beta subunit
contig72564_0	cme:CMS315C	68.97	29	9	0	184	98	138	166	2.00E-06	48.9	similar to electron-transfer-flavoprotein, beta polypeptide, mitochondrial precursor; K03521 electron transfer flavoprotein beta subunit
contig72688_0	aly:ARALYDRAFT_472957	62.5	40	15	0	3	122	460	499	3.00E-10	61.2	glycoside hydrolase family 47 protein; K10084 ER degradation enhancer, mannosidase alpha-like 1
contig72970_0	vvi:100266181	59.21	76	31	0	228	1	245	320	1.00E-19	92.8	tRNA (guanine-N(1)-)-methyltransferase, mitochondrial-like; K15429 tRNA (guanine37-N1)-methyltransferase [EC:2.1.1.228]
contig72970_0	gmx:100790336	52	75	34	1	228	10	244	318	2.00E-15	79	tRNA (guanine-N(1)-)-methyltransferase-like; K15429 tRNA (guanine37-N1)-methyltransferase [EC:2.1.1.228]
contig72970_0	gmx:100812740	50.67	75	35	1	228	10	244	318	1.00E-14	76.3	tRNA (guanine-N(1)-)-methyltransferase-like; K15429 tRNA (guanine37-N1)-methyltransferase [EC:2.1.1.228]
contig72970_0	bdi:100840755	49.33	75	38	1	228	4	247	320	3.00E-13	71.2	tRNA (guanine-N(1)-)-methyltransferase-like; K15429 tRNA (guanine37-N1)-methyltransferase [EC:2.1.1.228]
contig72970_0	ath:AT3G56120	52.54	59	28	0	228	52	244	302	1.00E-12	69.3	S-adenosyl-L-methionine-dependent methyltransferase-like protein; K15429 tRNA (guanine37-N1)-methyltransferase [EC:2.1.1.228]
contig72970_0	osa:9271157	46.67	75	40	1	228	4	127	199	2.00E-12	68.6	Os02g0606301; K15429 tRNA (guanine37-N1)-methyltransferase [EC:2.1.1.228]
contig73075_0	smo:SELMODRAFT_230241	61.54	39	15	1	297	181	258	295	5.00E-07	50.8	hypothetical protein; K04733 interleukin-1 receptor-associated kinase 4 [EC:2.7.11.1]
contig73089_0	ath:AT1G57820	44.64	56	26	1	83	235	311	366	3.00E-06	48.1	VIM1; E3 ubiquitin-protein ligase ORTHRUS 2; K10638 E3 ubiquitin-protein ligase UHRF1 [EC:6.3.2.19]
contig73089_0	vvi:100267660	44.64	56	26	1	83	235	322	377	5.00E-06	47.4	E3 ubiquitin-protein ligase ORTHRUS 2-like; K10638 E3 ubiquitin-protein ligase UHRF1 [EC:6.3.2.19]
contig73182_0	osa:4349826	32.14	84	55	1	2	247	438	521	2.00E-06	48.5	Os11g0157000; K12619 5'-3' exoribonuclease 2 [EC:3.1.13.-]
contig73294_0	mtr:MTR_3g086000	75.76	33	8	0	129	227	293	325	9.00E-09	56.6	Neurolysin; K01392 thimet oligopeptidase [EC:3.4.24.15]
contig73294_0	gmx:100793518	72.73	33	9	0	129	227	293	325	1.00E-08	55.8	neurolysin, mitochondrial-like; K01392 thimet oligopeptidase [EC:3.4.24.15]
contig73294_0	vvi:100251085	72.73	33	9	0	129	227	293	325	2.00E-07	52	neurolysin, mitochondrial-like; K01392 thimet oligopeptidase [EC:3.4.24.15]
contig73294_0	zma:100280152	65.62	32	11	0	129	224	96	127	6.00E-07	50.4	si683006e11; LOC100280152; K01392 thimet oligopeptidase [EC:3.4.24.15]
contig73294_0	osa:4325012	65.62	32	11	0	129	224	280	311	3.00E-06	48.1	Os01g0902200; K01392 thimet oligopeptidase [EC:3.4.24.15]
contig73301_0	vvi:100260845	52.63	38	18	0	3	116	903	940	3.00E-07	51.6	5'-3' exoribonuclease 3-like; K12619 5'-3' exoribonuclease 2 [EC:3.1.13.-]
contig73360_0	aly:ARALYDRAFT_909157	45.07	71	25	2	175	5	473	537	2.00E-07	52	kinase family protein; K04424 sterile alpha motif and leucine zipper containing kinase AZK [EC:2.7.11.25]
contig73360_0	ath:AT5G11850	47.62	63	19	2	175	29	473	529	4.00E-07	51.2	sterile alpha motif and leucine zipper containing kinase AZK; K04424 sterile alpha motif and leucine zipper containing kinase AZK [EC:2.7.11.25]
contig73393_0	vvi:100244930	64	50	18	0	1	150	656	705	4.00E-13	70.9	acyl-CoA synthetase family member 4-like; K00142 acyl-CoA synthetase [EC:6.2.1.-]
contig73393_0	mtr:MTR_8g035620	62.22	45	17	0	1	135	695	739	1.00E-12	69.7	Acetyl-coenzyme A synthetase; K00142 acyl-CoA synthetase [EC:6.2.1.-]
contig73393_0	ath:AT5G35930	53.33	60	28	0	1	180	515	574	6.00E-12	67	AMP-dependent synthetase and ligase family protein; K00142 acyl-CoA synthetase [EC:6.2.1.-]
contig73393_0	gmx:100820175	57.78	45	19	0	1	135	630	674	2.00E-11	65.5	acyl-CoA synthetase family member 4-like; K00142 acyl-CoA synthetase [EC:6.2.1.-]
contig73393_0	bdi:100832101	60.98	41	16	0	1	123	600	640	1.00E-09	59.3	tyrocidine synthase 3-like; K00142 acyl-CoA synthetase [EC:6.2.1.-]
contig73393_0	osa:4339893	55.56	45	20	0	1	135	439	483	5.00E-09	57.4	Os06g0111600; K00142 acyl-CoA synthetase [EC:6.2.1.-]
contig73628_0	vvi:100259391	39.62	53	32	0	32	190	1113	1165	2.00E-06	48.9	tRNA (cytosine-5-)-methyltransferase-like; K15336 tRNA (cytosine38-C5)-methyltransferase [EC:2.1.1.204]
contig73690_0	vvi:100246439	89.29	28	3	0	247	164	161	188	2.00E-18	61.6	cysteine and histidine-rich domain-containing protein RAR1-like; K13458 disease resistance protein
contig73690_0	pop:POPTR_808197	88.89	27	3	0	244	164	147	173	8.00E-18	60.1	Zn2+-binding protein; K13458 disease resistance protein
contig73690_0	zma:100286145	85.19	27	4	0	244	164	169	195	9.00E-17	57.8	integrin beta-1-binding protein 2; K13458 disease resistance protein
contig73690_0	ath:AT5G51700	81.48	27	5	0	244	164	167	193	1.00E-16	57	PBS2; disease resistance protein; K13458 disease resistance protein
contig73772_0	osa:4349826	38.2	89	54	1	277	14	579	667	4.00E-15	77.8	Os11g0157000; K12619 5'-3' exoribonuclease 2 [EC:3.1.13.-]
contig73861_0	vvi:100247590	95.45	22	1	0	152	217	294	315	8.00E-14	50.4	phosphoglucomutase, chloroplastic-like; K01835 phosphoglucomutase [EC:5.4.2.2]
contig73861_0	pop:POPTR_824892	95.45	22	1	0	152	217	231	252	8.00E-14	50.4	phosphoglucomutase (EC:5.4.2.2); K01835 phosphoglucomutase [EC:5.4.2.2]
contig73861_0	pop:POPTR_570540	95.45	22	1	0	152	217	312	333	5.00E-13	50.4	phosphoglucomutase (EC:5.4.2.2); K01835 phosphoglucomutase [EC:5.4.2.2]
contig73861_0	ath:AT5G51820	95.45	22	1	0	152	217	303	324	5.00E-13	50.4	PGM; phosphoglucomutase; K01835 phosphoglucomutase [EC:5.4.2.2]
contig73861_0	gmx:100802730	90.91	22	2	0	152	217	308	329	6.00E-13	50.1	phosphoglucomutase, chloroplastic-like; K01835 phosphoglucomutase [EC:5.4.2.2]
contig73861_0	mtr:MTR_1g102010	90.91	22	2	0	152	217	308	329	3.00E-12	50.1	Phosphoglucomutase; K01835 phosphoglucomutase [EC:5.4.2.2]
contig73861_0	gmx:100778321	90.91	22	2	0	152	217	308	329	3.00E-12	50.1	phosphoglucomutase, chloroplastic-like; K01835 phosphoglucomutase [EC:5.4.2.2]
contig73861_0	osa:4348230	90.91	22	2	0	152	217	289	310	8.00E-12	47.8	Os10g0189100; K01835 phosphoglucomutase [EC:5.4.2.2]
contig73861_0	bdi:100838190	68.75	32	10	0	152	247	277	308	1.00E-11	48.1	phosphoglucomutase, chloroplastic-like; K01835 phosphoglucomutase [EC:5.4.2.2]
contig73861_0	ota:Ot15g02630	78.26	23	5	0	3	71	219	241	7.00E-09	42.7	phosphoglucomutase (ISS); K01835 phosphoglucomutase [EC:5.4.2.2]
contig73861_0	zma:542721	73.91	23	6	0	149	217	250	272	3.00E-07	40.8	phosphoglucomutase 1 (EC:5.4.2.2); K01835 phosphoglucomutase [EC:5.4.2.2]
contig73861_0	zma:542358	73.91	23	6	0	149	217	250	272	3.00E-07	40.8	phosphoglucomutase 2 (EC:5.4.2.2); K01835 phosphoglucomutase [EC:5.4.2.2]
contig73861_0	vvi:100266376	73.91	23	6	0	149	217	250	272	5.00E-07	40.8	phosphoglucomutase, cytoplasmic-like; K01835 phosphoglucomutase [EC:5.4.2.2]
contig73861_0	pop:POPTR_832763	73.91	23	6	0	149	217	249	271	5.00E-07	40.8	phosphoglucomutase (EC:5.4.2.2); K01835 phosphoglucomutase [EC:5.4.2.2]
contig73861_0	pop:POPTR_822067	69.57	23	7	0	149	217	249	271	5.00E-07	40	phosphoglucomutase (EC:5.4.2.2); K01835 phosphoglucomutase [EC:5.4.2.2]
contig73861_0	ath:AT1G70730	73.91	23	6	0	149	217	270	292	1.00E-06	40.8	phosphoglucomutase; K01835 phosphoglucomutase [EC:5.4.2.2]
contig73861_0	cme:CMT285C	71.43	21	6	0	152	214	262	282	2.00E-06	36.6	phosphoglucomutase; K01835 phosphoglucomutase [EC:5.4.2.2]
contig73861_0	cre:CHLREDRAFT_81483	71.43	21	6	0	155	217	281	301	3.00E-06	38.1	GPM1a, GPM1b; phosphoglucomutase (EC:5.4.2.2); K01835 phosphoglucomutase [EC:5.4.2.2]
contig73861_0	osa:4333895	73.91	23	6	0	149	217	250	272	4.00E-06	40.8	Os03g0712700; K01835 phosphoglucomutase [EC:5.4.2.2]
contig74069_0	vvi:100261256	93.33	30	2	0	288	199	42	71	2.00E-10	62	shaggy-related protein kinase epsilon-like; K03083 glycogen synthase kinase 3 beta [EC:2.7.11.26]
contig74069_0	ath:AT5G26751	93.33	30	2	0	288	199	38	67	2.00E-10	62	SK_11; Shaggy-related protein kinase alpha; K00924 [EC:2.7.1.-]
contig74069_0	gmx:100788046	90	30	3	0	288	199	42	71	5.00E-10	60.8	glycogen synthase kinase-3 homolog MsK-2-like; K03083 glycogen synthase kinase 3 beta [EC:2.7.11.26]
contig74069_0	smo:SELMODRAFT_159063	90	30	3	0	288	199	56	85	6.00E-10	60.5	GSK1-1; GSK3/shaggy-like protein kinase; K03083 glycogen synthase kinase 3 beta [EC:2.7.11.26]
contig74069_0	aly:ARALYDRAFT_488305	86.67	30	4	0	288	199	43	72	2.00E-09	58.9	kinase family protein; K03083 glycogen synthase kinase 3 beta [EC:2.7.11.26]
contig74069_0	ath:AT5G14640	86.67	30	4	0	288	199	43	72	2.00E-09	58.9	SK13; Shaggy-related protein kinase epsilon; K03083 glycogen synthase kinase 3 beta [EC:2.7.11.26]
contig74069_0	bdi:100834299	76.67	30	7	0	288	199	41	70	3.00E-08	54.7	shaggy-related protein kinase alpha-like; K03083 glycogen synthase kinase 3 beta [EC:2.7.11.26]
contig74069_0	osa:4327108	76.67	30	7	0	288	199	41	70	3.00E-08	54.7	Os01g0252100; K00924 [EC:2.7.1.-]
contig74069_0	ath:AT4G00720	65.52	29	10	0	285	199	108	136	4.00E-06	47.8	SK32; Shaggy-related protein kinase theta; K00924 [EC:2.7.1.-]
contig74069_0	osa:4326720	66.67	30	10	0	288	199	41	70	5.00E-06	47.4	Os01g0296100; K03083 glycogen synthase kinase 3 beta [EC:2.7.11.26]
contig74334_0	osa:4333912	45.45	44	24	0	1	132	532	575	1.00E-07	52.8	Os03g0717000; K00924 [EC:2.7.1.-]
contig74334_0	zma:100283091	40.43	47	28	0	4	144	160	206	4.00E-07	51.2	si606018d05; LOC100283091; K13430 serine/threonine-protein kinase PBS1 [EC:2.7.11.1]
contig74334_0	osa:4329463	42.22	45	26	0	4	138	167	211	1.00E-06	49.3	Os02g0513000; K13430 serine/threonine-protein kinase PBS1 [EC:2.7.11.1]
contig74334_0	vvi:100252647	48.84	43	22	0	4	132	921	963	1.00E-06	49.3	systemin receptor SR160-like; K13415 protein brassinosteroid insensitive 1 [EC:2.7.10.1 2.7.11.1]
contig74334_0	osa:4324691	46.51	43	23	0	4	132	851	893	2.00E-06	48.5	Os01g0718300; K13415 protein brassinosteroid insensitive 1 [EC:2.7.10.1 2.7.11.1]
contig74334_0	ath:AT4G17660	48.84	43	22	0	4	132	144	186	2.00E-06	48.5	protein kinase family protein; K00924 [EC:2.7.1.-]
contig74334_0	ath:AT3G55450	44.19	43	24	0	4	132	115	157	2.00E-06	48.5	PBL1; PBS1-like 1 kinase; K00924 [EC:2.7.1.-]
contig74334_0	osa:4337593	44.23	52	29	1	4	159	124	173	5.00E-06	47.4	Os05g0110900; K00924 [EC:2.7.1.-]
contig74334_0	aly:ARALYDRAFT_909268	40	45	27	0	4	138	131	175	7.00E-06	47	avrPphB susceptible 1; K13430 serine/threonine-protein kinase PBS1 [EC:2.7.11.1]
contig74334_0	vvi:100254113	46.15	39	21	0	4	120	130	168	7.00E-06	47	serine/threonine-protein kinase PBS1-like; K13430 serine/threonine-protein kinase PBS1 [EC:2.7.11.1]
contig74334_0	pop:POPTR_413452	40	45	27	0	4	138	131	175	7.00E-06	47	serine/threonine protein kinase PBS1; K13430 serine/threonine-protein kinase PBS1 [EC:2.7.11.1]
contig74334_0	pop:POPTR_548061	40	45	27	0	4	138	131	175	7.00E-06	47	serine/threonine protein kinase PBS1; K13430 serine/threonine-protein kinase PBS1 [EC:2.7.11.1]
contig74334_0	ath:AT5G13160	40	45	27	0	4	138	131	175	7.00E-06	47	PBS1; serine/threonine-protein kinase PBS1; K13430 serine/threonine-protein kinase PBS1 [EC:2.7.11.1]
contig74334_0	ath:AT4G39400	44.19	43	24	0	4	132	927	969	7.00E-06	47	BRI1; protein brassinosteroid insensitive 1; K13415 protein brassinosteroid insensitive 1 [EC:2.7.10.1 2.7.11.1]
contig74334_0	ath:AT1G14370	46.51	43	23	0	4	132	140	182	7.00E-06	47	APK2A; protein kinase 2A; K00924 [EC:2.7.1.-]
contig74358_0	vvi:100266712	90.24	41	4	0	105	227	478	518	7.00E-16	80.1	uncharacterized LOC100266712; K11799 WD repeat-containing protein 21A
contig74358_0	gmx:100797740	82.93	41	7	0	105	227	408	448	4.00E-14	74.3	uncharacterized LOC100797740; K11799 WD repeat-containing protein 21A
contig74358_0	zma:100277954	66	50	16	1	81	227	381	430	4.00E-12	67.8	uncharacterized LOC100277954; K11799 WD repeat-containing protein 21A
contig74358_0	bdi:100843698	68	50	15	1	81	227	392	441	6.00E-12	67	uncharacterized LOC100843698; K11799 WD repeat-containing protein 21A
contig74358_0	aly:ARALYDRAFT_488602	67.5	40	12	1	111	227	372	411	2.00E-10	62.4	WD-40 repeat family protein; K11799 WD repeat-containing protein 21A
contig74358_0	ath:AT5G17370	62.5	40	14	1	111	227	367	406	1.00E-09	59.3	transducin/WD40 domain-containing protein; K11799 WD repeat-containing protein 21A
contig74410_2	vvi:100258335	58.11	74	31	1	4	225	589	661	7.00E-22	100	DNA-directed RNA polymerases I, II, and III subunit RPABC1-like; K03013 DNA-directed RNA polymerases I, II, and III subunit RPABC1
contig74410_2	osa:4342596	46.27	67	36	0	22	222	414	480	1.00E-12	69.7	Os07g0186500; K13457 disease resistance protein RPM1
contig74410_2	vvi:100252764	47.46	59	31	1	46	222	409	466	2.00E-10	62.4	uncharacterized LOC100252764; K13457 disease resistance protein RPM1
contig74410_2	zma:606485	47.37	57	30	0	34	204	408	464	3.00E-10	61.6	MRPR1; NBS-LRR type disease resistance protein; K13457 disease resistance protein RPM1
contig74410_2	ath:AT3G07040	43.4	53	30	0	46	204	420	472	1.00E-08	56.2	RPM1; disease resistance protein RPM1; K13457 disease resistance protein RPM1
contig74410_2	pop:POPTR_755797	40.68	59	35	1	46	222	414	471	2.00E-08	55.5	cc-nbs-lrr resistance protein; K13457 disease resistance protein RPM1
contig74410_2	ath:AT1G12220	42.86	63	35	1	34	219	392	454	3.00E-08	54.7	RPS5; disease resistance protein RPS5; K13460 disease resistance protein RPS5
contig74410_2	vvi:100254298	42.11	57	31	2	34	198	384	440	5.00E-07	50.8	disease resistance protein RPS2-like; K13459 disease resistance protein RPS2
contig74410_2	ath:AT4G26090	41.51	53	30	1	34	189	388	440	2.00E-06	48.5	RPS2; disease resistance protein RPS2; K13459 disease resistance protein RPS2
contig74578_0	vvi:100262258	46.75	77	40	1	33	260	103	179	7.00E-11	63.5	DEAD-box ATP-dependent RNA helicase 42-like; K12811 ATP-dependent RNA helicase DDX46/PRP5 [EC:3.6.4.13]
contig74578_0	vvi:100253813	46.15	78	35	3	30	242	75	152	2.00E-09	58.5	RNA-binding protein rsd1-like; K13091 RNA-binding protein 39
contig74578_0	bdi:100845331	40.26	77	40	2	30	242	81	157	3.00E-09	58.2	RNA-binding protein 39-like; K13091 RNA-binding protein 39
contig74578_0	cre:CHLREDRAFT_48580	45.21	73	36	1	40	246	431	503	5.00E-09	57.4	CYN59; peptidyl-prolyl cis-trans isomerase, cyclophilin-type; K12735 peptidyl-prolyl cis-trans isomerase-like 4 [EC:5.2.1.8]
contig74578_0	vvi:100243992	47.22	72	32	4	39	236	51	121	5.00E-09	57.4	RNA-binding protein 39-like; K13091 RNA-binding protein 39
contig74578_0	gmx:100792810	41.03	78	46	2	27	260	43	118	7.00E-09	57	DEAD-box ATP-dependent RNA helicase 21-like; K12858 ATP-dependent RNA helicase DDX23/PRP28 [EC:3.6.4.13]
contig74578_0	gmx:100806467	51.47	68	32	2	40	240	84	150	9.00E-09	56.6	DEAD-box ATP-dependent RNA helicase 42-like; K12811 ATP-dependent RNA helicase DDX46/PRP5 [EC:3.6.4.13]
contig74578_0	gmx:100799264	50	58	29	1	87	260	57	113	1.00E-08	56.2	DEAD-box ATP-dependent RNA helicase 21-like; K12858 ATP-dependent RNA helicase DDX23/PRP28 [EC:3.6.4.13]
contig74578_0	ath:AT2G33730	44.93	69	37	3	36	239	61	127	1.00E-08	56.2	DEAD-box ATP-dependent RNA helicase 21; K12858 ATP-dependent RNA helicase DDX23/PRP28 [EC:3.6.4.13]
contig74578_0	gmx:100793461	41.18	68	40	2	37	240	87	150	2.00E-08	55.5	RNA-binding protein 39-like; K13091 RNA-binding protein 39
contig74578_0	bdi:100825209	42.25	71	40	2	27	236	35	104	3.00E-08	54.7	uncharacterized LOC100825209; K11984 U4/U6.U5 tri-snRNP-associated protein 1
contig74578_0	gmx:100802446	44	75	33	3	39	236	59	132	4.00E-08	54.3	uncharacterized LOC100802446; K13091 RNA-binding protein 39
contig74578_0	zma:100286176	43.08	65	37	1	42	236	120	181	4.00E-08	54.3	ATP-dependent RNA helicase DDX23; K12858 ATP-dependent RNA helicase DDX23/PRP28 [EC:3.6.4.13]
contig74578_0	mtr:MTR_2g007000	47.06	68	24	2	37	204	119	186	6.00E-08	53.9	DEAD box ATP-dependent RNA helicase; K12811 ATP-dependent RNA helicase DDX46/PRP5 [EC:3.6.4.13]
contig74578_0	gmx:100793984	39.73	73	41	1	34	243	90	162	7.00E-08	53.5	uncharacterized LOC100793984; K11984 U4/U6.U5 tri-snRNP-associated protein 1
contig74578_0	gmx:100785682	39.73	73	41	1	34	243	52	124	7.00E-08	53.5	uncharacterized LOC100785682; K11984 U4/U6.U5 tri-snRNP-associated protein 1
contig74578_0	gmx:100784306	42.86	70	40	1	27	236	69	136	9.00E-08	53.1	DEAD-box ATP-dependent RNA helicase 42-like; K12811 ATP-dependent RNA helicase DDX46/PRP5 [EC:3.6.4.13]
contig74578_0	mtr:MTR_8g092550	40.85	71	41	1	27	236	78	148	1.00E-07	52.8	RNA-binding protein; K13091 RNA-binding protein 39
contig74578_0	gmx:100810406	43.28	67	38	3	25	225	122	185	1.00E-07	52.8	F-box-like/WD repeat-containing protein TBL1XR1-like; K04508 transducin (beta)-like 1
contig74578_0	gmx:100818613	37.88	66	41	2	45	242	95	156	5.00E-07	50.8	RNA-binding protein 39-like; K13091 RNA-binding protein 39
contig74581_1	vvi:100262258	49.15	59	30	1	10	186	116	173	6.00E-07	50.4	DEAD-box ATP-dependent RNA helicase 42-like; K12811 ATP-dependent RNA helicase DDX46/PRP5 [EC:3.6.4.13]
contig74905_0	cre:CHLREDRAFT_141477	45.9	61	33	2	40	222	2849	2906	7.00E-06	47	ATM/ATR-like kinase; K08874 transformation/transcription domain-associated protein
contig74918_0	gmx:100817530	92	25	2	0	265	191	282	306	9.00E-09	56.6	ATP sulfurylase 1, chloroplastic-like; K13811 3'-phosphoadenosine 5'-phosphosulfate synthase [EC:2.7.7.4 2.7.1.25]
contig74918_0	gmx:547634	92	25	2	0	265	191	278	302	9.00E-09	56.6	ATP sulfurylase; K13811 3'-phosphoadenosine 5'-phosphosulfate synthase [EC:2.7.7.4 2.7.1.25]
contig74918_0	osa:4334073	92	25	2	0	265	191	292	316	9.00E-09	56.6	Os03g0743900; K13811 3'-phosphoadenosine 5'-phosphosulfate synthase [EC:2.7.7.4 2.7.1.25]
contig74918_0	vvi:100259752	92	25	2	0	265	191	283	307	9.00E-09	56.6	ATP sulfurylase 1, chloroplastic-like; K13811 3'-phosphoadenosine 5'-phosphosulfate synthase [EC:2.7.7.4 2.7.1.25]
contig74918_0	ath:AT4G14680	92	25	2	0	265	191	281	305	9.00E-09	56.6	APS3; 3'-phosphoadenosine 5'-phosphosulfate synthase; K13811 3'-phosphoadenosine 5'-phosphosulfate synthase [EC:2.7.7.4 2.7.1.25]
contig74918_0	zma:541653	91.67	24	2	0	262	191	305	328	3.00E-08	55.1	ATP sulfurylase; K13811 3'-phosphoadenosine 5'-phosphosulfate synthase [EC:2.7.7.4 2.7.1.25]
contig74918_0	ath:AT3G22890	88	25	3	0	265	191	279	303	3.00E-08	55.1	APS1; ATP sulfurylase 1; K13811 3'-phosphoadenosine 5'-phosphosulfate synthase [EC:2.7.7.4 2.7.1.25]
contig74918_0	ath:AT5G43780	84	25	4	0	265	191	283	307	1.00E-07	52.8	APS4; sulfate adenylyltransferase; K13811 3'-phosphoadenosine 5'-phosphosulfate synthase [EC:2.7.7.4 2.7.1.25]
contig74918_0	bdi:100832387	88	25	3	0	265	191	281	305	4.00E-07	51.2	ATP-sulfurylase 3, chloroplastic-like; K13811 3'-phosphoadenosine 5'-phosphosulfate synthase [EC:2.7.7.4 2.7.1.25]
contig74918_0	vvi:100252345	80	25	5	0	265	191	299	323	4.00E-06	47.8	ATP sulfurylase 2-like; K13811 3'-phosphoadenosine 5'-phosphosulfate synthase [EC:2.7.7.4 2.7.1.25]
contig74918_0	zma:100281036	80	25	5	0	265	191	295	319	5.00E-06	47.4	bifunctional 3-phosphoadenosine 5-phosphosulfate synthetase 2; K13811 3'-phosphoadenosine 5'-phosphosulfate synthase [EC:2.7.7.4 2.7.1.25]
contig74921_0	aly:ARALYDRAFT_489442	57.95	88	37	0	266	3	660	747	3.00E-24	107	leucine-rich repeat family protein; K00924 [EC:2.7.1.-]
contig74921_0	ath:AT5G25930	57.95	88	37	0	266	3	660	747	3.00E-24	107	Protein kinase family protein with leucine-rich repeat domain; K00924 [EC:2.7.1.-]
contig74921_0	osa:4341290	52.22	90	35	1	248	3	680	769	4.00E-20	94.4	Os06g0557100; K00924 [EC:2.7.1.-]
contig74921_0	ath:AT1G28440	40.62	96	45	2	254	3	655	749	4.00E-11	64.3	HSL1; receptor-like protein kinase HSL1; K00924 [EC:2.7.1.-]
contig74921_0	ath:AT1G75820	39.02	82	50	2	248	3	673	751	7.00E-09	57	CLV1; receptor protein kinase CLAVATA1; K00924 [EC:2.7.1.-]
contig74921_0	ath:AT4G28490	39.56	91	48	3	254	3	664	751	4.00E-08	54.3	HAE; receptor-like protein kinase 5; K08286 protein-serine/threonine kinase [EC:2.7.11.-]
contig74974_0	vvi:100258335	39.66	58	35	0	175	2	911	968	8.00E-07	50.1	DNA-directed RNA polymerases I, II, and III subunit RPABC1-like; K03013 DNA-directed RNA polymerases I, II, and III subunit RPABC1
contig75025_0	rcu:RCOM_1507420	78.57	84	18	0	252	1	178	261	3.00E-34	140	purine permease, putative; K06901 putative MFS transporter, AGZA family, xanthine/uracil permease
contig75051_0	gmx:100816253	45	80	44	0	4	243	355	434	2.00E-17	85.1	peptide transporter PTR1-like; K14638 solute carrier family 15 (peptide/histidine transporter), member 3/4
contig75051_0	vvi:100262103	46.25	80	43	1	4	243	366	444	3.00E-15	78.2	peptide transporter PTR1-like; K14638 solute carrier family 15 (peptide/histidine transporter), member 3/4
contig75051_0	mtr:MTR_4g015080	42.5	80	46	1	4	243	362	440	5.00E-15	77.4	Peptide transporter PTR1; K14638 solute carrier family 15 (peptide/histidine transporter), member 3/4
contig75312_0	bdi:100825049	86.11	36	5	0	1	108	337	372	5.00E-15	77.4	delta(14)-sterol reductase-like; K00222 delta14-sterol reductase [EC:1.3.1.70]
contig75312_0	vvi:100247778	86.11	36	5	0	1	108	332	367	6.00E-15	77	delta(14)-sterol reductase-like; K00222 delta14-sterol reductase [EC:1.3.1.70]
contig75312_0	gmx:100805994	83.33	36	6	0	1	108	339	374	2.00E-13	72.4	delta(14)-sterol reductase-like; K00222 delta14-sterol reductase [EC:1.3.1.70]
contig75312_0	ath:AT3G52940	83.33	36	6	0	1	108	334	369	2.00E-13	72.4	FK; delta(14)-sterol reductase; K00222 delta14-sterol reductase [EC:1.3.1.70]
contig75312_0	zma:100281352	77.78	36	8	0	1	108	335	370	3.00E-13	71.2	delta(14)-sterol reductase (EC:1.3.1.70); K00222 delta14-sterol reductase [EC:1.3.1.70]
contig75312_0	smo:SELMODRAFT_449548	72.22	36	10	0	1	108	320	355	1.00E-11	65.9	FK-2; sterol C-14 reductase; K00222 delta14-sterol reductase [EC:1.3.1.70]
contig75312_0	smo:SELMODRAFT_449602	72.22	36	10	0	1	108	322	357	1.00E-11	65.9	FK-1; sterol C-14 reductase; K00222 delta14-sterol reductase [EC:1.3.1.70]
contig75324_0	vvi:100256742	59.49	79	30	1	3	233	880	958	5.00E-20	94	ethylene-insensitive protein 2-like; K14513 ethylene-insensitive protein 2
contig75324_0	pop:POPTR_808603	61.04	77	30	1	3	233	876	951	2.00E-19	92	EIN2 -like protein, nramp transporter; K14513 ethylene-insensitive protein 2
contig75324_0	pop:POPTR_836224	57.89	76	32	0	6	233	876	951	2.00E-18	88.6	EIN2 -like protein, nramp transporter; K14513 ethylene-insensitive protein 2
contig75324_0	mtr:MTR_7g101410	57.89	76	30	1	12	233	962	1037	1.00E-17	86.3	Ethylene insensitive; K14513 ethylene-insensitive protein 2
contig75324_0	gmx:100801190	54.79	73	33	0	15	233	883	955	4.00E-17	84.3	ethylene-insensitive protein 2-like; K14513 ethylene-insensitive protein 2
contig75324_0	ath:AT5G03280	43.04	79	43	2	3	233	875	953	9.00E-09	56.6	EIN2; ethylene-insensitive protein 2; K14513 ethylene-insensitive protein 2
contig75385_0	vvi:100247527	46.51	43	23	0	130	258	73	115	5.00E-11	42.4	adenylate isopentenyltransferase-like; K10760 adenylate isopentenyltransferase (cytokinin synthase)
contig75519_0	gmx:100305798	100	31	0	0	29	121	90	120	1.00E-09	59.3	uncharacterized LOC100305798; K02915 large subunit ribosomal protein L34e
contig75519_0	vvi:100252617	100	31	0	0	29	121	90	120	1.00E-09	59.3	60S ribosomal protein L34-like; K02915 large subunit ribosomal protein L34e
contig75519_0	vvi:100241433	100	31	0	0	29	121	90	120	1.00E-09	59.3	60S ribosomal protein L34-like; K02915 large subunit ribosomal protein L34e
contig75519_0	gmx:100779148	96.77	31	1	0	29	121	90	120	3.00E-09	58.2	60S ribosomal protein L34-like; K02915 large subunit ribosomal protein L34e
contig75519_0	mtr:MTR_7g010150	93.55	31	2	0	29	121	90	120	9.00E-09	56.6	60S ribosomal protein L34; K02915 large subunit ribosomal protein L34e
contig75519_0	mtr:MTR_5g040570	93.55	31	2	0	29	121	90	120	2.00E-08	55.5	60S ribosomal protein L34; K02915 large subunit ribosomal protein L34e
contig75519_0	gmx:100499882	93.33	30	2	0	29	118	90	119	6.00E-08	53.9	uncharacterized LOC100499882; K02915 large subunit ribosomal protein L34e
contig75519_0	ath:AT3G28900	87.1	31	4	0	29	121	90	120	6.00E-08	53.9	60S ribosomal protein L34-3; K02915 large subunit ribosomal protein L34e
contig75519_0	vcn:VOLCADRAFT_109734	83.33	30	5	0	29	118	88	117	2.00E-07	52.4	rpl34; component of cytosolic 80S ribosome and 60S large subunit; K02915 large subunit ribosomal protein L34e
contig75519_0	ath:AT1G69620	90	30	3	0	29	118	90	119	2.00E-07	52.4	RPL34; 60S ribosomal protein L34-2; K02915 large subunit ribosomal protein L34e
contig75519_0	zma:100286385	86.67	30	4	0	29	118	90	119	3.00E-07	51.6	60S ribosomal protein L34; K02915 large subunit ribosomal protein L34e
contig75519_0	zma:100193910	83.33	30	5	0	29	118	90	119	5.00E-07	50.8	uncharacterized LOC100193910; K02915 large subunit ribosomal protein L34e
contig75519_0	zma:100285578	90.32	31	3	1	29	121	90	119	8.00E-07	50.1	60S ribosomal protein L34; K02915 large subunit ribosomal protein L34e
contig75519_0	osa:4344696	89.29	28	3	0	29	112	90	117	1.00E-06	49.7	Os08g0156800; K02915 large subunit ribosomal protein L34e
contig75519_0	osa:4345669	89.29	28	3	0	29	112	90	117	1.00E-06	49.3	Os08g0436800; K02915 large subunit ribosomal protein L34e
contig75519_0	bdi:100840028	86.21	29	4	0	29	115	90	118	2.00E-06	48.9	60S ribosomal protein L34-like; K02915 large subunit ribosomal protein L34e
contig75519_0	zma:100286075	87.1	31	4	1	29	121	90	119	2.00E-06	48.9	60S ribosomal protein L34; K02915 large subunit ribosomal protein L34e
contig75519_0	bdi:100839722	92.31	26	2	0	29	106	90	115	3.00E-06	48.1	60S ribosomal protein L34-like; K02915 large subunit ribosomal protein L34e
contig75519_0	cre:CHLREDRAFT_195595	73.33	30	8	0	29	118	88	117	4.00E-06	47.8	RPL34; ribosomal protein L34, component of cytosolic 80S ribosome and 60S large subunit; K02915 large subunit ribosomal protein L34e
contig75526_0	ath:AT1G59820	91.3	23	2	0	223	155	52	74	2.00E-06	48.9	ALA3; phospholipid-transporting ATPase 3; K14802 phospholipid-transporting ATPase [EC:3.6.3.1]
contig75526_0	pop:POPTR_230718	86.96	23	3	0	223	155	41	63	9.00E-06	46.6	aminophospholipid ATPase; K14802 phospholipid-transporting ATPase [EC:3.6.3.1]
contig75596_0	vvi:100266475	42.03	69	40	1	209	3	1548	1592	1.00E-07	52.8	nuclear pore complex protein Nup205-like; K14310 nuclear pore complex protein Nup205
contig75596_0	gmx:100777616	75	28	7	0	209	126	1554	1581	4.00E-06	47.8	nuclear pore complex protein Nup205-like; K14310 nuclear pore complex protein Nup205
contig75850_0	pop:POPTR_299001	100	30	0	0	30	119	720	749	3.00E-11	64.7	aminophospholipid ATPase; K01530 phospholipid-translocating ATPase [EC:3.6.3.1]
contig75850_0	pop:POPTR_592804	100	30	0	0	30	119	736	765	3.00E-11	64.7	aminophospholipid ATPase; K01530 phospholipid-translocating ATPase [EC:3.6.3.1]
contig75850_0	ath:AT3G13900	100	30	0	0	30	119	740	769	3.00E-11	64.7	phospholipid-translocating ATPase; K01530 phospholipid-translocating ATPase [EC:3.6.3.1]
contig75850_0	ath:AT1G17500	96.67	30	1	0	30	119	722	751	5.00E-11	63.9	phospholipid-translocating ATPase; K01530 phospholipid-translocating ATPase [EC:3.6.3.1]
contig75850_0	ath:AT1G72700	96.67	30	1	0	30	119	733	762	5.00E-11	63.9	phospholipid-translocating ATPase; K01530 phospholipid-translocating ATPase [EC:3.6.3.1]
contig75850_0	osa:4341328	96.67	30	1	0	30	119	167	196	7.00E-11	63.5	Os06g0565900; K01530 phospholipid-translocating ATPase [EC:3.6.3.1]
contig75850_0	ath:AT3G25610	87.88	33	4	0	30	128	712	744	7.00E-11	63.5	phospholipid-transporting ATPase 10; K01530 phospholipid-translocating ATPase [EC:3.6.3.1]
contig75850_0	pop:POPTR_421641	93.33	30	2	0	30	119	708	737	1.00E-10	62.8	aminophospholipid ATPase; K01530 phospholipid-translocating ATPase [EC:3.6.3.1]
contig75850_0	ath:AT1G54280	96.67	30	1	0	30	119	742	771	1.00E-10	62.8	phospholipid-transporting ATPase 6; K01530 phospholipid-translocating ATPase [EC:3.6.3.1]
contig75850_0	ath:AT1G13210	93.33	30	2	0	30	119	711	740	2.00E-10	62	ACA.l; phospholipid-translocating ATPase; K01530 phospholipid-translocating ATPase [EC:3.6.3.1]
contig75850_0	ath:AT1G68710	93.33	30	2	0	30	119	719	748	2.00E-10	62	phospholipid-translocating ATPase; K01530 phospholipid-translocating ATPase [EC:3.6.3.1]
contig75850_0	ath:AT1G26130	90	30	3	0	30	119	714	743	8.00E-10	60.1	phospholipid-translocating ATPase; K01530 phospholipid-translocating ATPase [EC:3.6.3.1]
contig75850_0	pop:POPTR_797847	86.67	30	4	0	30	119	701	730	3.00E-09	58.2	aminophospholipid ATPase; K01530 phospholipid-translocating ATPase [EC:3.6.3.1]
contig75850_0	ath:AT3G27870	83.33	30	5	0	30	119	701	730	9.00E-09	56.6	phospholipid-translocating ATPase; K01530 phospholipid-translocating ATPase [EC:3.6.3.1]
contig75850_0	cre:CHLREDRAFT_190292	80	30	6	0	30	119	690	719	1.00E-07	52.8	ALA2; ATPase, aminophospholipid transporter; K14802 phospholipid-transporting ATPase [EC:3.6.3.1]
contig75850_0	ath:AT1G59820	79.31	29	6	0	30	116	690	718	1.00E-07	52.8	ALA3; phospholipid-transporting ATPase 3; K14802 phospholipid-transporting ATPase [EC:3.6.3.1]
contig75850_0	pop:POPTR_230718	75.86	29	7	0	30	116	681	709	2.00E-07	52.4	aminophospholipid ATPase; K14802 phospholipid-transporting ATPase [EC:3.6.3.1]
contig75850_0	osa:4332752	70	30	9	0	30	119	369	398	1.00E-06	49.7	Os03g0334700; K01530 phospholipid-translocating ATPase [EC:3.6.3.1]
contig76075_0	vvi:100252331	40.51	79	45	3	22	252	218	293	5.00E-06	47.4	uncharacterized LOC100252331; K14404 cleavage and polyadenylation specificity factor subunit 4
contig76075_0	vvi:100244254	35.06	77	49	2	25	252	1119	1194	9.00E-06	46.6	uncharacterized LOC100244254; K01855 tRNA pseudouridine38/39 synthase [EC:5.4.99.45]
contig76107_0	vvi:100255703	68.6	86	27	0	3	260	388	473	1.00E-32	135	pectinesterase 2-like; K01051 pectinesterase [EC:3.1.1.11]
contig76107_0	gmx:100802881	68.54	89	28	0	3	269	436	524	1.00E-31	132	probable pectinesterase/pectinesterase inhibitor 40-like; K01051 pectinesterase [EC:3.1.1.11]
contig76107_0	gmx:100783428	65.52	87	30	0	3	263	390	476	4.00E-31	130	pectinesterase 2-like; K01051 pectinesterase [EC:3.1.1.11]
contig76107_0	osa:4327285	66.67	87	29	0	3	263	301	387	8.00E-31	129	Os01g0312500; K01051 pectinesterase [EC:3.1.1.11]
contig76107_0	zma:100280285	64.37	87	31	0	3	263	438	524	3.00E-29	124	uncharacterized LOC100280285; K01051 pectinesterase [EC:3.1.1.11]
contig76107_0	vvi:100245304	62.92	89	33	0	3	269	438	526	6.00E-29	123	probable pectinesterase/pectinesterase inhibitor 40-like; K01051 pectinesterase [EC:3.1.1.11]
contig76107_0	bdi:100831935	60.92	87	34	0	3	263	472	558	1.00E-28	122	pectinesterase 3-like; K01051 pectinesterase [EC:3.1.1.11]
contig76107_0	vvi:100253692	62.5	88	33	0	6	269	404	491	3.00E-28	121	pectinesterase 2.2-like; K01051 pectinesterase [EC:3.1.1.11]
contig76107_0	aly:ARALYDRAFT_471293	62.07	87	33	0	3	263	431	517	4.00E-28	120	At1g11580/T23J18_33; K01051 pectinesterase [EC:3.1.1.11]
contig76107_0	pop:POPTR_822767	62.79	86	32	0	3	260	424	509	5.00E-28	120	pectinesterase family protein (EC:3.1.1.11); K01051 pectinesterase [EC:3.1.1.11]
contig76107_0	ath:AT2G45220	60.67	89	35	0	3	269	387	475	8.00E-28	119	pectinesterase 17; K01051 pectinesterase [EC:3.1.1.11]
contig76107_0	gmx:100777646	59.3	86	35	0	3	260	473	558	1.00E-25	112	pectinesterase/pectinesterase inhibitor U1-like; K01051 pectinesterase [EC:3.1.1.11]
contig76107_0	osa:4325861	54.44	90	40	1	3	269	420	509	2.00E-25	111	Os01g0788400; K01051 pectinesterase [EC:3.1.1.11]
contig76107_0	mtr:MTR_8g023310	58.14	86	36	0	3	260	464	549	7.00E-25	110	Pectinesterase; K01051 pectinesterase [EC:3.1.1.11]
contig76107_0	aly:ARALYDRAFT_905425	58.43	89	37	0	3	269	400	488	9.00E-25	109	pectinesterase family protein; K01051 pectinesterase [EC:3.1.1.11]
contig76107_0	vvi:100251413	56.98	86	37	0	3	260	486	571	9.00E-25	109	pectinesterase 3-like; K01051 pectinesterase [EC:3.1.1.11]
contig76107_0	ath:AT1G53830	57.47	87	37	0	3	263	462	548	1.00E-24	109	PME2; pectinesterase 2; K01051 pectinesterase [EC:3.1.1.11]
contig76107_0	gmx:100800971	56.18	89	39	1	3	269	431	518	1.00E-24	108	probable pectinesterase/pectinesterase inhibitor 41-like; K01051 pectinesterase [EC:3.1.1.11]
contig76107_0	aly:ARALYDRAFT_478847	56.32	87	38	0	3	263	465	551	2.00E-24	108	ATPME3; K01051 pectinesterase [EC:3.1.1.11]
contig76107_0	bdi:100826837	50.56	89	44	0	3	269	424	512	4.00E-24	107	pectinesterase 2.2-like; K01051 pectinesterase [EC:3.1.1.11]
contig76128_0	aly:ARALYDRAFT_473866	59.41	101	34	3	285	4	15	114	5.00E-28	120	F2G19.31/F2G19.31; K01376 [EC:3.4.22.-]
contig76128_0	ath:AT1G47128	59.41	101	34	3	285	4	22	121	1.00E-27	119	RD21; cysteine proteinase RD21a; K01376 [EC:3.4.22.-]
contig76128_0	ath:AT5G43060	59.38	96	30	4	285	25	22	116	4.00E-24	107	Granulin repeat cysteine protease family protein; K01376 [EC:3.4.22.-]
contig76128_0	osa:4337223	50.56	89	41	2	282	25	22	106	6.00E-21	97.1	Os04g0650000; K01376 [EC:3.4.22.-]
contig76128_0	mtr:MTR_3g116080	40.43	94	56	2	282	1	26	117	6.00E-16	80.5	Cysteine proteinase; K01365 cathepsin L [EC:3.4.22.15]
contig76128_0	mtr:MTR_2g075830	55.93	59	26	0	219	43	38	96	1.00E-15	79.3	Cysteine proteinase; K01365 cathepsin L [EC:3.4.22.15]
contig76128_0	vvi:100248746	44.19	86	48	2	282	25	383	466	4.00E-15	77.8	cysteine proteinase-like; K15272 solute carrier family 35 (UDP-sugar transporter), member A1/2/3
contig76128_0	bdi:100836282	43.59	78	44	1	252	19	107	183	2.00E-13	72.4	vignain-like; K01365 cathepsin L [EC:3.4.22.15]
contig76128_0	mtr:MTR_096s0019	42.5	80	42	2	246	19	31	110	2.00E-13	72	Cysteine protease; K01365 cathepsin L [EC:3.4.22.15]
contig76128_0	gmx:100781906	43.08	65	37	0	237	43	32	96	3.00E-13	71.2	KDEL-tailed cysteine endopeptidase CEP1-like; K01365 cathepsin L [EC:3.4.22.15]
contig76128_0	gmx:100777471	41.54	65	38	0	237	43	32	96	3.00E-13	71.2	vignain-like; K01365 cathepsin L [EC:3.4.22.15]
contig76128_0	mtr:MTR_4g079770	42.5	80	42	2	246	19	31	110	4.00E-13	70.9	Cysteine proteinase EP-B; K01365 cathepsin L [EC:3.4.22.15]
contig76128_0	ath:AT4G35350	38.37	86	53	2	282	25	30	113	4.00E-13	70.9	XCP1; Xylem cysteine proteinase 1; K01376 [EC:3.4.22.-]
contig76128_0	gmx:100800823	40.79	76	42	1	237	19	32	107	6.00E-13	70.5	vignain-like; K01365 cathepsin L [EC:3.4.22.15]
contig76128_0	gmx:100804005	39.47	76	43	1	237	19	32	107	2.00E-12	68.9	vignain-like; K01365 cathepsin L [EC:3.4.22.15]
contig76128_0	gmx:100817336	42.42	66	38	0	237	40	31	96	3.00E-12	68.2	vignain-like; K01365 cathepsin L [EC:3.4.22.15]
contig76128_0	vvi:100246411	40.28	72	43	0	216	1	36	107	5.00E-12	67.4	vignain-like; K01365 cathepsin L [EC:3.4.22.15]
contig76128_0	vvi:100242026	45.76	59	32	0	216	40	39	97	6.00E-12	67	vignain-like; K01365 cathepsin L [EC:3.4.22.15]
contig76128_0	mtr:MTR_5g022560	40.26	77	42	2	237	19	32	108	1.00E-11	66.2	Cysteine proteinase; K01365 cathepsin L [EC:3.4.22.15]
contig76128_0	vvi:100252285	44.83	58	32	0	216	43	39	96	1.00E-11	65.9	KDEL-tailed cysteine endopeptidase CEP1-like; K01365 cathepsin L [EC:3.4.22.15]
contig76152_0	gmx:100792057	86.21	29	4	0	201	115	470	498	5.00E-09	57.4	serine carboxypeptidase-like 20-like; K13289 cathepsin A (carboxypeptidase C) [EC:3.4.16.5]
contig76152_0	mtr:MTR_8g011350	79.31	29	6	0	201	115	467	495	1.00E-08	56.2	Serine carboxypeptidase-like protein; K13289 cathepsin A (carboxypeptidase C) [EC:3.4.16.5]
contig76152_0	mtr:MTR_7g080180	82.76	29	5	0	201	115	470	498	3.00E-08	54.7	Serine carboxypeptidase-like protein; K13289 cathepsin A (carboxypeptidase C) [EC:3.4.16.5]
contig76152_0	ath:AT3G25420	75.86	29	7	0	201	115	477	505	4.00E-08	54.3	scpl21; serine carboxypeptidase-like 21; K13289 cathepsin A (carboxypeptidase C) [EC:3.4.16.5]
contig76152_0	vvi:100258524	79.31	29	6	0	201	115	472	500	6.00E-08	53.9	serine carboxypeptidase-like 20-like; K13289 cathepsin A (carboxypeptidase C) [EC:3.4.16.5]
contig76152_0	gmx:100781451	75.86	29	7	0	201	115	478	506	1.00E-07	53.1	serine carboxypeptidase-like 20-like; K13289 cathepsin A (carboxypeptidase C) [EC:3.4.16.5]
contig76152_0	ath:AT4G12910	75.86	29	7	0	201	115	469	497	1.00E-07	53.1	scpl20; carboxypeptidase C; K13289 cathepsin A (carboxypeptidase C) [EC:3.4.16.5]
contig76152_0	gmx:100790895	75.86	29	7	0	201	115	478	506	2.00E-07	52.4	serine carboxypeptidase-like 20-like; K13289 cathepsin A (carboxypeptidase C) [EC:3.4.16.5]
contig76152_0	bdi:100843718	68.97	29	9	0	201	115	464	492	2.00E-06	48.9	serine carboxypeptidase 1-like; K13289 cathepsin A (carboxypeptidase C) [EC:3.4.16.5]
contig76152_0	zma:100282964	76.92	26	6	0	201	124	489	514	2.00E-06	48.5	serine carboxypeptidase 1; K13289 cathepsin A (carboxypeptidase C) [EC:3.4.16.5]
contig76152_0	osa:4335479	68.97	29	9	0	201	115	476	504	2.00E-06	48.5	Os04g0321700; K13289 cathepsin A (carboxypeptidase C) [EC:3.4.16.5]
contig76152_0	zma:100381613	68.97	29	9	0	201	115	479	507	3.00E-06	48.1	uncharacterized LOC100381613; K13289 cathepsin A (carboxypeptidase C) [EC:3.4.16.5]
contig76152_0	osa:4351908	65.52	29	10	0	201	115	482	510	4.00E-06	47.8	Os12g0257000; K13289 cathepsin A (carboxypeptidase C) [EC:3.4.16.5]
contig76298_1	aly:ARALYDRAFT_912719	90.91	22	2	0	113	178	68	89	3.00E-06	48.1	ATLCB1; K00654 serine palmitoyltransferase [EC:2.3.1.50]
contig76298_1	ath:AT4G36480	90.91	22	2	0	113	178	68	89	3.00E-06	48.1	LCB1; serine palmitoyltransferase; K00654 serine palmitoyltransferase [EC:2.3.1.50]
contig76348_0	osa:4349826	51.16	43	21	0	155	27	555	597	2.00E-06	48.9	Os11g0157000; K12619 5'-3' exoribonuclease 2 [EC:3.1.13.-]
contig76587_0	aly:ARALYDRAFT_481562	74.42	43	11	0	2	130	114	156	4.00E-12	67.8	phosphoesterase family protein; K01114 phospholipase C [EC:3.1.4.3]
contig76587_0	ath:AT2G26870	74.42	43	11	0	2	130	114	156	4.00E-12	67.8	NPC2; phospholipase C; K01114 phospholipase C [EC:3.1.4.3]
contig76587_0	gmx:100778146	72.09	43	12	0	2	130	124	166	5.00E-12	67.4	phospholipase C 4-like; K01114 phospholipase C [EC:3.1.4.3]
contig76587_0	gmx:100816313	60.47	43	17	1	2	130	118	159	7.00E-08	53.5	non-hemolytic phospholipase C-like; K01114 phospholipase C [EC:3.1.4.3]
contig76587_0	gmx:100786332	58.14	43	18	1	2	130	115	155	2.00E-07	52.4	phospholipase C 3-like; K01114 phospholipase C [EC:3.1.4.3]
contig76587_0	mtr:MTR_3g099120	58.14	43	18	1	2	130	118	158	5.00E-07	50.8	Phospholipase C; K01114 phospholipase C [EC:3.1.4.3]
contig76587_0	osa:4325407	58.14	43	18	1	2	130	116	156	8.00E-07	50.1	Os01g0955000; K01114 phospholipase C [EC:3.1.4.3]
contig76587_0	ath:AT3G48610	58.14	43	18	1	2	130	122	162	1.00E-06	49.3	NPC6; non-specific phospholipase C6; K01114 phospholipase C [EC:3.1.4.3]
contig76587_0	vvi:100250203	55.81	43	19	1	2	130	124	164	2.00E-06	48.5	phospholipase C 3-like; K01114 phospholipase C [EC:3.1.4.3]
contig76587_0	bdi:100825386	55.81	43	19	1	2	130	135	175	7.00E-06	47	phospholipase C 4-like; K01114 phospholipase C [EC:3.1.4.3]
contig76587_0	vvi:100267995	53.49	43	20	1	2	130	124	164	7.00E-06	47	phospholipase C 3-like; K01114 phospholipase C [EC:3.1.4.3]
contig76587_0	aly:ARALYDRAFT_887934	51.16	43	21	1	2	130	121	161	9.00E-06	46.6	phosphoesterase family protein; K01114 phospholipase C [EC:3.1.4.3]
contig76587_0	zma:100384160	55.81	43	19	1	2	130	136	176	9.00E-06	46.6	uncharacterized LOC100384160; K01114 phospholipase C [EC:3.1.4.3]
contig76587_0	ath:AT3G03530	55.81	43	19	1	2	130	109	149	9.00E-06	46.6	NPC4; phospholipase C; K01114 phospholipase C [EC:3.1.4.3]
contig76632_0	vvi:100250832	71.79	78	20	1	230	3	552	629	5.00E-25	110	two-component response regulator ARR2-like; K14491 two-component response regulator ARR-B family
contig76632_0	pop:POPTR_769475	62.82	78	27	1	230	3	555	632	3.00E-21	97.8	PtRR16; type-b response regulator; K14491 two-component response regulator ARR-B family
contig76632_0	gmx:100817125	48.72	78	38	2	230	3	530	606	3.00E-12	68.2	uncharacterized LOC100817125; K14491 two-component response regulator ARR-B family
contig76632_0	zma:541639	72.97	37	10	0	161	51	628	664	4.00E-09	57.8	RR10, ZmRR10; response regulator 10; K14491 two-component response regulator ARR-B family
contig76632_0	osa:4332111	67.5	40	13	0	170	51	630	669	4.00E-09	57.8	Os03g0224200; K14491 two-component response regulator ARR-B family
contig76632_0	bdi:100821963	65	40	14	0	170	51	618	657	7.00E-09	57	uncharacterized LOC100821963; K14491 two-component response regulator ARR-B family
contig76632_0	zma:541636	75.76	33	8	0	161	63	627	659	6.00E-08	53.9	RR8, ZmRR8; response regulator 8; K14491 two-component response regulator ARR-B family
contig76655_0	ath:AT3G12160	97.96	49	1	0	2	148	28	76	1.00E-20	95.9	RABA4D; RAB GTPase-like protein A4D; K07976 Rab family, other
contig76655_0	aly:ARALYDRAFT_494853	83.67	49	8	0	2	148	28	76	3.00E-18	88.2	SMG1; small molecular weight G-protein 1; K07976 Rab family, other
contig76655_0	osa:4348493	85.71	49	7	0	2	148	23	71	3.00E-18	88.2	Os10g0377400; K07976 Rab family, other
contig76655_0	ath:AT5G47960	83.67	49	8	0	2	148	28	76	3.00E-18	87.8	RABA4C; RAB GTPase homolog A4C; K07976 Rab family, other
contig76655_0	ath:AT4G39990	81.63	49	9	0	2	148	30	78	2.00E-17	85.5	RABA4B; RAB GTPase homolog A4B; K07976 Rab family, other
contig76655_0	ath:AT5G65270	81.63	49	9	0	2	148	30	78	3.00E-17	84.7	RABA4a; RAB GTPase homolog A4A; K07976 Rab family, other
contig76655_0	ath:AT5G59150	71.43	49	14	0	2	148	25	73	5.00E-15	77.4	RABA2D; RAB GTPase homolog A2D; K07976 Rab family, other
contig76655_0	osa:4347642	73.47	49	13	0	2	148	35	83	6.00E-15	77	Os09g0527600; K07976 Rab family, other
contig76655_0	ath:AT1G05810	73.47	49	13	0	2	148	68	116	6.00E-15	77	RABA5E; RAB GTPase homolog A5E; K07976 Rab family, other
contig76655_0	osa:4341266	71.43	49	14	0	2	148	27	75	8.00E-15	76.6	Os06g0551400; K07976 Rab family, other
contig76655_0	zma:100274335	67.35	49	16	0	2	148	24	72	1.00E-14	76.3	uncharacterized LOC100274335; K07905 Ras-related protein Rab-11B
contig76655_0	osa:4339623	69.39	49	15	0	2	148	25	73	1.00E-14	76.3	Os05g0564400; K07976 Rab family, other
contig76655_0	ath:AT5G45750	67.35	49	16	0	2	148	26	74	1.00E-14	76.3	RABA1c; Ras-related protein RABA1c; K07976 Rab family, other
contig76655_0	ath:AT1G01200	73.47	49	13	0	2	148	41	89	1.00E-14	76.3	RABA3; Rab family protein; K07976 Rab family, other
contig76655_0	osa:4344016	75.51	49	12	0	2	148	27	75	1.00E-14	75.9	Os07g0634200; K07976 Rab family, other
contig76655_0	ath:AT1G07410	69.39	49	15	0	2	148	25	73	1.00E-14	75.9	RABA2b; RAB GTPase homolog A2B; K07976 Rab family, other
contig76655_0	ath:AT1G16920	69.39	49	15	0	2	148	26	74	1.00E-14	75.9	RABA1b; Ras-related protein RABA1b; K07976 Rab family, other
contig76655_0	ath:AT5G60860	69.39	49	15	0	2	148	26	74	1.00E-14	75.9	RABA1f; RAB GTPase homolog A1F; K07976 Rab family, other
contig76655_0	osa:4346088	71.43	49	14	0	2	148	26	74	2.00E-14	75.5	Os08g0525000; K07976 Rab family, other
contig76655_0	osa:4324856	69.39	49	15	0	2	148	25	73	2.00E-14	75.5	Os01g0848700; K07976 Rab family, other
contig76692_0	vvi:100243389	62.79	43	16	0	152	24	412	454	2.00E-09	58.9	cycloartenol Synthase-like; K01853 cycloartenol synthase [EC:5.4.99.8]
contig76692_0	gmx:548054	60.47	43	17	0	152	24	412	454	2.00E-09	58.5	CAS; cycloartenol synthase; K01853 cycloartenol synthase [EC:5.4.99.8]
contig76692_0	aly:ARALYDRAFT_480231	60.47	43	17	0	152	24	412	454	4.00E-09	57.8	cycloartenol synthase; K01853 cycloartenol synthase [EC:5.4.99.8]
contig76692_0	mtr:MTR_5g008810	62.79	43	16	0	152	24	412	454	5.00E-09	57.4	Cycloartenol synthase; K01853 cycloartenol synthase [EC:5.4.99.8]
contig76692_0	ath:AT2G07050	60.47	43	17	0	152	24	412	454	7.00E-09	57	CAS1; cycloartenol synthase; K01853 cycloartenol synthase [EC:5.4.99.8]
contig76692_0	vvi:100259856	56.1	41	18	0	158	36	411	451	1.00E-08	56.2	beta-amyrin synthase-like; K15813 beta-amyrin synthase [EC:5.4.99.39]
contig76692_0	zma:100382426	55.81	43	19	0	152	24	410	452	6.00E-08	53.9	uncharacterized LOC100382426; K01853 cycloartenol synthase [EC:5.4.99.8]
contig76692_0	bdi:100824616	53.49	43	20	0	152	24	413	455	6.00E-07	50.4	cycloartenol synthase-like; K01853 cycloartenol synthase [EC:5.4.99.8]
contig76692_0	ath:AT1G78960	53.66	41	19	0	158	36	413	453	6.00E-07	50.4	LUP2; lupeol synthase 2; K15815 lupeol synthase 2 [EC:5.4.99.39 5.4.99.40 5.4.99.41]
contig76692_0	osa:4328256	51.16	43	21	0	152	24	413	455	8.00E-07	50.1	Os02g0139700; K01853 cycloartenol synthase [EC:5.4.99.8]
contig76692_0	ath:AT3G45130	48.72	39	20	0	152	36	412	450	2.00E-06	48.5	LAS1; lanosterol synthase 1; K01852 lanosterol synthase [EC:5.4.99.7]
contig76692_0	ath:AT1G78970	48.78	41	21	0	158	36	410	450	3.00E-06	48.1	LUP1; lupeol synthase 1; K15816 lupeol synthase 1 [EC:4.2.1.128 5.4.99.41]
contig76692_0	aly:ARALYDRAFT_895800	51.22	41	20	0	158	36	413	453	4.00E-06	47.8	ATLUP2; K15815 lupeol synthase 2 [EC:5.4.99.39 5.4.99.40 5.4.99.41]
contig76692_1	vvi:100243389	69.23	39	12	0	205	89	412	450	2.00E-09	58.9	cycloartenol Synthase-like; K01853 cycloartenol synthase [EC:5.4.99.8]
contig76692_1	gmx:548054	66.67	39	13	0	205	89	412	450	2.00E-09	58.5	CAS; cycloartenol synthase; K01853 cycloartenol synthase [EC:5.4.99.8]
contig76692_1	aly:ARALYDRAFT_480231	64.1	39	14	0	205	89	412	450	5.00E-09	57.4	cycloartenol synthase; K01853 cycloartenol synthase [EC:5.4.99.8]
contig76692_1	vvi:100259856	54.76	42	19	0	211	86	411	452	5.00E-09	57.4	beta-amyrin synthase-like; K15813 beta-amyrin synthase [EC:5.4.99.39]
contig76692_1	mtr:MTR_5g008810	66.67	39	13	0	205	89	412	450	7.00E-09	57	Cycloartenol synthase; K01853 cycloartenol synthase [EC:5.4.99.8]
contig76692_1	ath:AT2G07050	64.1	39	14	0	205	89	412	450	9.00E-09	56.6	CAS1; cycloartenol synthase; K01853 cycloartenol synthase [EC:5.4.99.8]
contig76692_1	zma:100382426	61.54	39	15	0	205	89	410	448	4.00E-08	54.3	uncharacterized LOC100382426; K01853 cycloartenol synthase [EC:5.4.99.8]
contig76692_1	bdi:100824616	58.97	39	16	0	205	89	413	451	5.00E-07	50.8	cycloartenol synthase-like; K01853 cycloartenol synthase [EC:5.4.99.8]
contig76692_1	osa:4328256	56.41	39	17	0	205	89	413	451	6.00E-07	50.4	Os02g0139700; K01853 cycloartenol synthase [EC:5.4.99.8]
contig76692_1	ath:AT1G78970	50	42	21	0	211	86	410	451	6.00E-07	50.4	LUP1; lupeol synthase 1; K15816 lupeol synthase 1 [EC:4.2.1.128 5.4.99.41]
contig76692_1	aly:ARALYDRAFT_895800	52.38	42	20	0	211	86	413	454	8.00E-07	50.1	ATLUP2; K15815 lupeol synthase 2 [EC:5.4.99.39 5.4.99.40 5.4.99.41]
contig76692_1	ath:AT1G78960	52.38	42	20	0	211	86	413	454	8.00E-07	50.1	LUP2; lupeol synthase 2; K15815 lupeol synthase 2 [EC:5.4.99.39 5.4.99.40 5.4.99.41]
contig76692_1	ath:AT3G45130	50	40	20	0	205	86	412	451	1.00E-06	49.7	LAS1; lanosterol synthase 1; K01852 lanosterol synthase [EC:5.4.99.7]
contig76728_0	rcu:RCOM_0340700	31.75	63	43	0	75	263	732	794	8.00E-07	50.1	Cell division protein ftsH, putative (EC:3.6.4.3); K03798 cell division protease FtsH [EC:3.4.24.-]
contig76747_0	vvi:100260803	60.67	89	34	2	6	269	135	222	6.00E-24	107	protein ABCI7, chloroplastic-like; K09015 Fe-S cluster assembly protein SufD
contig76747_0	ath:AT1G32500	55.06	89	39	2	6	269	123	210	6.00E-21	97.1	NAP6; protein ABCI7; K09015 Fe-S cluster assembly protein SufD
contig76747_0	mtr:MTR_5g014290	53.85	91	40	3	3	269	116	205	4.00E-18	87.8	Protein ABCI7; K09015 Fe-S cluster assembly protein SufD
contig76747_0	gmx:100791104	51.47	68	33	1	63	266	111	177	1.00E-11	65.9	protein ABCI7, chloroplastic-like; K09015 Fe-S cluster assembly protein SufD
contig76899_0	mtr:MTR_3g065110	79.69	64	13	0	195	4	432	495	2.00E-22	102	Nicastrin; K06171 nicastrin
contig76899_0	vvi:100241276	75	64	16	0	195	4	437	500	3.00E-21	98.2	nicastrin-like; K06171 nicastrin
contig76899_0	gmx:100801506	76.19	63	15	0	195	7	408	470	6.00E-21	97.1	nicastrin-like; K06171 nicastrin
contig76899_0	ath:AT3G52640	68.12	69	22	0	207	1	466	534	2.00E-19	92	nicastrin; K06171 nicastrin
contig76899_0	osa:4330658	63.51	74	26	1	219	1	429	502	7.00E-19	90.1	Os02g0736500; K06171 nicastrin
contig76899_0	bdi:100831865	59.46	74	29	1	219	1	430	503	1.00E-16	82.4	nicastrin-like; K06171 nicastrin
contig76933_0	vvi:100253529	91.18	68	6	0	3	206	86	153	5.00E-31	130	MAU2 chromatid cohesion factor homolog; K11266 MAternally affected uncoordination
contig76933_0	gmx:100777199	86.76	68	9	0	3	206	53	120	1.00E-29	125	uncharacterized LOC100777199; K11266 MAternally affected uncoordination
contig76933_0	gmx:100780498	85.29	68	10	0	3	206	53	120	8.00E-29	123	uncharacterized LOC100780498; K11266 MAternally affected uncoordination
contig76933_0	mtr:MTR_5g075970	72.37	76	20	1	3	227	53	128	4.00E-25	110	Cohesin loading complex subunit SCC4-like protein; K11266 MAternally affected uncoordination
contig76933_0	ath:AT5G51340	68.18	66	21	0	3	200	55	120	2.00E-20	95.1	cohesin-load domain-containing protein; K11266 MAternally affected uncoordination
contig76933_0	aly:ARALYDRAFT_495205	68.18	66	21	0	3	200	55	120	5.00E-20	94	binding protein; K11266 MAternally affected uncoordination
contig76933_0	bdi:100845559	43.66	71	39	1	3	212	62	132	7.00E-09	57	MAU2 chromatid cohesion factor homolog; K11266 MAternally affected uncoordination
contig77006_1	aly:ARALYDRAFT_889955	59.09	44	18	0	132	1	317	360	2.00E-09	58.9	UGT74B1; UDP-glucosyl transferase 74B1; K11820 N-hydroxythioamide S-beta-glucosyltransferase [EC:2.4.1.195]
contig77006_1	ath:AT1G24100	59.09	44	18	0	132	1	317	360	2.00E-09	58.9	UGT74B1; N-hydroxythioamide S-beta-glucosyltransferase; K11820 N-hydroxythioamide S-beta-glucosyltransferase [EC:2.4.1.195]
contig77006_1	aly:ARALYDRAFT_470138	53.33	45	20	1	132	1	326	370	3.00E-08	54.7	UDP-glucoronosyl/UDP-glucosyl transferase family protein; K08237 hydroquinone glucosyltransferase [EC:2.4.1.218]
contig77006_1	vvi:100243330	45.65	46	25	0	138	1	311	356	1.00E-07	52.8	UDP-glycosyltransferase 74E2-like; K13691 pathogen-inducible salicylic acid glucosyltransferase [EC:2.4.1.-]
contig77006_1	zma:100274317	41.67	48	28	0	144	1	312	359	2.00E-07	52	bx9; benzoxazinone synthesis9 (EC:2.4.1.-); K13228 UDP-glucosyltransferase BX9 [EC:2.4.1.202]
contig77006_1	ath:AT1G01420	51.11	45	21	1	132	1	326	370	2.00E-07	52	UGT72B3; hydroquinone glucosyltransferase; K08237 hydroquinone glucosyltransferase [EC:2.4.1.218]
contig77006_1	gmx:100787483	47.83	46	24	1	138	1	312	356	3.00E-07	51.6	UDP-glycosyltransferase 74E2-like; K13691 pathogen-inducible salicylic acid glucosyltransferase [EC:2.4.1.-]
contig77006_1	vvi:100246482	51.11	45	21	1	132	1	322	366	3.00E-07	51.6	hydroquinone glucosyltransferase-like; K08237 hydroquinone glucosyltransferase [EC:2.4.1.218]
contig77006_1	ath:AT3G50740	51.06	47	22	1	141	4	327	373	3.00E-07	51.6	UGT72E1; coniferyl-alcohol glucosyltransferase; K12356 coniferyl-alcohol glucosyltransferase [EC:2.4.1.111]
contig77006_1	aly:ARALYDRAFT_490463	53.49	43	19	1	126	1	328	370	4.00E-07	51.2	UDP-glucoronosyl/UDP-glucosyl transferase family protein; K08237 hydroquinone glucosyltransferase [EC:2.4.1.218]
contig77006_1	ath:AT5G66690	53.49	43	19	1	126	1	327	369	5.00E-07	50.8	UGT72E2; coniferyl-alcohol glucosyltransferase; K12356 coniferyl-alcohol glucosyltransferase [EC:2.4.1.111]
contig77006_1	vvi:100252177	46.67	45	24	0	135	1	327	371	6.00E-07	50.4	UDP-glycosyltransferase 84B1-like; K13692 UDP-glucose:(indol-3-yl)acetate beta-D-glucosyltransferase [EC:2.4.1.121]
contig77006_1	ath:AT5G26310	53.49	43	19	1	126	1	327	369	6.00E-07	50.4	UGT72E3; coniferyl-alcohol glucosyltransferase; K12356 coniferyl-alcohol glucosyltransferase [EC:2.4.1.111]
contig77006_1	ath:AT4G01070	53.49	43	19	1	126	1	328	370	6.00E-07	50.4	GT72B1; hydroquinone glucosyltransferase; K08237 hydroquinone glucosyltransferase [EC:2.4.1.218]
contig77006_1	aly:ARALYDRAFT_485420	48.94	47	23	1	141	4	327	373	8.00E-07	50.1	UGT72E1; UDP-glucosyl transferase 72E1; K12356 coniferyl-alcohol glucosyltransferase [EC:2.4.1.111]
contig77006_1	aly:ARALYDRAFT_496932	51.16	43	20	1	126	1	327	369	2.00E-06	48.9	UDP-glucoronosyl/UDP-glucosyl transferase family protein; K12356 coniferyl-alcohol glucosyltransferase [EC:2.4.1.111]
contig77006_1	pop:POPTR_587034	41.03	39	23	0	117	1	332	370	2.00E-06	48.5	UGT84B1; UDP-glucoronosyl/UDP-glucosyltransferase; K13692 UDP-glucose:(indol-3-yl)acetate beta-D-glucosyltransferase [EC:2.4.1.121]
contig77006_1	gmx:100101902	46.51	43	22	1	129	4	331	373	4.00E-06	47.8	IF7GT, GmIF7GT; UDP-glucose:isoflavone 7-O-glucosyltransferase; K13263 isoflavone 7-O-glucosyltransferase [EC:2.4.1.170]
contig77006_1	osa:4347592	40.48	42	25	0	126	1	350	391	4.00E-06	47.8	Os09g0518000; K13691 pathogen-inducible salicylic acid glucosyltransferase [EC:2.4.1.-]
contig77022_0	vvi:100249429	91.14	79	7	0	238	2	226	304	3.00E-36	147	mitochondrial Rho GTPase 1-like; K07870 Ras homolog gene family, member T1
contig77022_0	gmx:100781897	92.11	76	6	0	238	11	226	301	8.00E-36	146	mitochondrial Rho GTPase 1-like; K07870 Ras homolog gene family, member T1
contig77022_0	gmx:100805555	92.11	76	6	0	238	11	226	301	8.00E-36	146	mitochondrial Rho GTPase 1-like; K07870 Ras homolog gene family, member T1
contig77022_0	aly:ARALYDRAFT_489574	87.18	78	10	0	238	5	227	304	9.00E-35	142	EMB2473; K07870 Ras homolog gene family, member T1
contig77022_0	mtr:MTR_1g082870	84.21	76	12	0	238	11	226	301	1.00E-33	139	Mitochondrial Rho GTPase; K07870 Ras homolog gene family, member T1
contig77022_0	osa:4334534	84.21	76	12	0	238	11	224	299	7.00E-33	136	Os03g0810600; K07870 Ras homolog gene family, member T1
contig77022_0	bdi:100827865	81.58	76	14	0	238	11	223	298	1.00E-31	132	mitochondrial Rho GTPase 1-like; K07870 Ras homolog gene family, member T1
contig77022_0	zma:100278140	84	75	12	0	238	14	227	301	1.00E-31	132	pco143347; LOC100278140; K07870 Ras homolog gene family, member T1
contig77022_0	vvi:100245854	78.95	76	16	0	238	11	218	293	2.00E-29	125	mitochondrial Rho GTPase 1-like; K07870 Ras homolog gene family, member T1
contig77022_0	ath:AT3G63150	57.89	76	32	0	238	11	224	299	6.00E-21	97.1	MIRO2; MIRO-related GTP-ase 2; K07870 Ras homolog gene family, member T1
contig77022_0	cme:CMJ069C	56.94	72	30	1	238	26	217	288	5.00E-17	84	Small GTP-binding protein (Rho+Ras, tandemly repeated); K06883
contig77206_0	pop:POPTR_760338	73.33	30	8	0	43	132	215	244	8.00E-07	50.1	hypothetical protein; K07088
contig77360_0	bdi:100828038	64.29	42	15	0	254	129	41	82	1.00E-09	59.7	NADP-dependent alkenal double bond reductase P1-like; K07119
contig77360_0	vvi:100245795	66.67	42	14	1	254	129	35	75	4.00E-09	57.8	NADP-dependent alkenal double bond reductase P2-like; K07119
contig77360_0	ath:AT1G65560	53.06	49	23	1	251	105	40	83	9.00E-08	53.1	2-alkenal reductase; K08070 2-alkenal reductase [EC:1.3.1.74]
contig77360_0	vvi:100256090	65	40	14	1	254	135	38	76	3.00E-07	51.6	NADP-dependent alkenal double bond reductase P2-like; K07119
contig77360_0	zma:100285730	52	50	24	1	254	105	37	82	5.00E-07	50.8	NADP-dependent oxidoreductase P2; K07119
contig77360_0	bdi:100828644	54	50	23	1	254	105	39	84	2.00E-06	48.5	NADP-dependent alkenal double bond reductase P1-like; K07119
contig77360_0	ath:AT5G16990	58.54	41	16	1	254	135	33	73	3.00E-06	48.1	2-alkenal reductase; K08070 2-alkenal reductase [EC:1.3.1.74]
contig77360_0	gmx:100812337	57.5	40	17	0	254	135	35	74	4.00E-06	47.8	NADP-dependent alkenal double bond reductase P1-like; K07119
contig77412_0	vvi:100248027	72.29	83	23	0	256	8	233	315	9.00E-30	126	ethylene-responsive transcription factor RAP2-12-like; K09286 EREBP-like factor
contig77412_0	pop:POPTR_712047	60.24	83	33	4	253	5	241	317	4.00E-16	80.9	ERF39; AP2/ERF domain-containing transcription factor; K09286 EREBP-like factor
contig77412_0	pop:POPTR_828432	54.76	84	38	3	256	5	236	314	6.00E-16	80.5	ERF38; AP2/ERF domain-containing transcription factor; K09286 EREBP-like factor
contig77412_0	gmx:100818646	46.91	81	43	0	247	5	247	327	2.00E-15	78.6	ERF7; ethylene-responsive transcription factor 1-like; K09286 EREBP-like factor
contig77412_0	ath:AT3G14230	53.25	77	34	3	256	32	251	324	3.00E-14	74.7	RAP2.2; ethylene-responsive transcription factor RAP2-2; K09286 EREBP-like factor
contig77412_0	ath:AT1G53910	52.7	74	33	3	256	41	238	308	7.00E-13	70.1	RAP2.12; ethylene-responsive transcription factor RAP2-12; K09286 EREBP-like factor
contig77412_0	gmx:547957	44.44	81	45	1	247	5	246	319	2.00E-12	68.6	EREB; ethylene responsive protein; K09286 EREBP-like factor
contig77412_0	mtr:MTR_8g022820	44.78	67	37	1	205	5	262	322	2.00E-10	62.4	Ethylene-responsive transcription factor; K09286 EREBP-like factor
contig77412_0	gmx:100170723	43.75	80	45	3	244	5	217	281	1.00E-08	55.8	EREBP/AP2 transcription factor; K09286 EREBP-like factor
contig77469_0	ppp:PHYPADRAFT_163787	55.26	38	17	0	296	183	493	530	5.00E-06	47.4	hypothetical protein; K00423 L-ascorbate oxidase [EC:1.10.3.3]
contig77910_0	ath:AT5G11320	53.75	80	37	0	25	264	18	97	5.00E-21	97.4	YUC4; Flavin-binding monooxygenase family protein; K11816 YUCCA family monooxygenase [EC:1.14.13.-]
contig77910_0	ath:AT5G25620	51.25	80	39	0	25	264	33	112	4.00E-20	94.4	YUC6; flavin-containing monooxygenase-like protein; K11816 YUCCA family monooxygenase [EC:1.14.13.-]
contig77910_0	gmx:100799546	53.75	80	37	0	25	264	43	122	1.00E-19	92.8	flavin-containing monooxygenase YUCCA6-like; K11816 YUCCA family monooxygenase [EC:1.14.13.-]
contig77910_0	aly:ARALYDRAFT_494616	51.25	80	39	0	25	264	26	105	2.00E-19	91.7	SUPER1/YUCCA5; K11816 YUCCA family monooxygenase [EC:1.14.13.-]
contig77910_0	ath:AT5G43890	51.25	80	39	0	25	264	26	105	3.00E-19	91.3	YUC5; YUCCA family monooxygenase; K11816 YUCCA family monooxygenase [EC:1.14.13.-]
contig77910_0	mtr:MTR_3g109520	51.25	80	39	0	25	264	40	119	4.00E-19	90.9	Dimethylaniline monooxygenase; K11816 YUCCA family monooxygenase [EC:1.14.13.-]
contig77910_0	ath:AT4G13260	50	80	40	0	25	264	29	108	4.00E-19	90.9	YUC2; Flavin-binding monooxygenase family protein; K11816 YUCCA family monooxygenase [EC:1.14.13.-]
contig77910_0	vvi:100256048	52.5	80	38	0	25	264	33	112	7.00E-19	90.1	flavin-containing monooxygenase YUCCA2-like; K11816 YUCCA family monooxygenase [EC:1.14.13.-]
contig77910_0	vvi:100249017	50	80	40	0	25	264	21	100	9.00E-19	89.7	flavin-containing monooxygenase YUCCA4-like; K11816 YUCCA family monooxygenase [EC:1.14.13.-]
contig77910_0	mtr:MTR_1g011630	48.75	80	41	0	25	264	17	96	2.00E-18	88.6	Dimethylaniline monooxygenase; K11816 YUCCA family monooxygenase [EC:1.14.13.-]
contig77910_0	gmx:100798781	47.5	80	42	0	25	264	19	98	6.00E-18	87	flavin-containing monooxygenase YUCCA4-like; K11816 YUCCA family monooxygenase [EC:1.14.13.-]
contig77910_0	zma:100281570	46.25	80	43	0	25	264	24	103	6.00E-18	87	disulfide oxidoreductase/ monooxygenase/ oxidoreductase; K11816 YUCCA family monooxygenase [EC:1.14.13.-]
contig77910_0	zma:100192827	48.75	80	41	0	25	264	53	132	6.00E-18	87	uncharacterized LOC100192827; K11816 YUCCA family monooxygenase [EC:1.14.13.-]
contig77910_0	gmx:100818345	48.75	80	41	0	25	264	32	111	1.00E-17	86.3	flavin-containing monooxygenase YUCCA3-like; K11816 YUCCA family monooxygenase [EC:1.14.13.-]
contig77910_0	ath:AT4G32540	48.75	80	41	0	25	264	22	101	1.00E-17	86.3	YUC1; YUCCA family monooxygenase; K11816 YUCCA family monooxygenase [EC:1.14.13.-]
contig77910_0	pop:POPTR_561834	46.25	80	43	0	25	264	24	103	1.00E-17	85.9	FML2; flavine-containing monoxygenase; K11816 YUCCA family monooxygenase [EC:1.14.13.-]
contig77910_0	gmx:100783701	47.5	80	42	0	25	264	33	112	2.00E-17	85.5	flavin-containing monooxygenase YUCCA2-like; K11816 YUCCA family monooxygenase [EC:1.14.13.-]
contig77910_0	bdi:100839609	45	80	44	0	25	264	52	131	2.00E-17	85.1	flavin-containing monooxygenase YUCCA2-like; K11816 YUCCA family monooxygenase [EC:1.14.13.-]
contig77910_0	gmx:100804746	47.5	80	42	0	25	264	43	122	5.00E-17	84	flavin-containing monooxygenase YUCCA6-like; K11816 YUCCA family monooxygenase [EC:1.14.13.-]
contig77910_0	vvi:100252539	48.75	80	41	0	25	264	33	112	7.00E-17	83.6	flavin-containing monooxygenase YUCCA6-like; K11816 YUCCA family monooxygenase [EC:1.14.13.-]
contig78008_0	ath:AT2G13790	53.75	80	37	1	241	2	385	463	1.00E-16	82.4	SERK4; somatic embryogenesis receptor kinase 4; K13417 somatic embryogenesis receptor kinase 4 [EC:2.7.10.1 2.7.11.1]
contig78008_0	vvi:100253855	51.25	80	39	1	241	2	379	457	4.00E-16	80.9	BRASSINOSTEROID INSENSITIVE 1-associated receptor kinase 1-like; K13416 brassinosteroid insensitive 1-associated receptor kinase 1 [EC:2.7.10.1 2.7.11.1]
contig78008_0	aly:ARALYDRAFT_491347	51.25	80	39	1	241	2	377	455	6.00E-15	77	BAK1; bri1-associated receptor kinase; K13416 brassinosteroid insensitive 1-associated receptor kinase 1 [EC:2.7.10.1 2.7.11.1]
contig78008_0	vvi:100247683	53.33	75	35	1	226	2	397	470	6.00E-15	77	somatic embryogenesis receptor kinase-like; K13418 somatic embryogenesis receptor kinase 1 [EC:2.7.10.1 2.7.11.1]
contig78008_0	ath:AT4G33430	51.25	80	39	1	241	2	380	458	6.00E-15	77	BAK1; BRASSINOSTEROID INSENSITIVE 1-associated receptor kinase 1; K13416 brassinosteroid insensitive 1-associated receptor kinase 1 [EC:2.7.10.1 2.7.11.1]
contig78008_0	ath:AT1G71830	53.33	75	35	1	226	2	398	471	6.00E-15	77	SERK1; somatic embryogenesis receptor kinase 1; K13418 somatic embryogenesis receptor kinase 1 [EC:2.7.10.1 2.7.11.1]
contig78008_0	vvi:100252647	41.25	80	47	0	241	2	967	1046	2.00E-14	75.5	systemin receptor SR160-like; K13415 protein brassinosteroid insensitive 1 [EC:2.7.10.1 2.7.11.1]
contig78008_0	ath:AT5G38990	53.25	77	34	2	226	2	622	697	3.00E-14	74.7	interleukin-1 receptor-associated kinase 4; K04733 interleukin-1 receptor-associated kinase 4 [EC:2.7.11.1]
contig78008_0	ath:AT4G39400	41.25	80	47	0	241	2	973	1052	4.00E-14	74.3	BRI1; protein brassinosteroid insensitive 1; K13415 protein brassinosteroid insensitive 1 [EC:2.7.10.1 2.7.11.1]
contig78008_0	zma:100283091	47.37	76	40	0	229	2	210	285	3.00E-13	71.2	si606018d05; LOC100283091; K13430 serine/threonine-protein kinase PBS1 [EC:2.7.11.1]
contig78008_0	osa:4329463	47.37	76	40	0	229	2	217	292	3.00E-13	71.2	Os02g0513000; K13430 serine/threonine-protein kinase PBS1 [EC:2.7.11.1]
contig78008_0	osa:4324691	40	75	45	0	226	2	902	976	1.00E-12	69.7	Os01g0718300; K13415 protein brassinosteroid insensitive 1 [EC:2.7.10.1 2.7.11.1]
contig78008_0	aly:ARALYDRAFT_909268	46.05	76	41	0	229	2	181	256	2.00E-12	68.9	avrPphB susceptible 1; K13430 serine/threonine-protein kinase PBS1 [EC:2.7.11.1]
contig78008_0	pop:POPTR_413452	48	75	39	0	226	2	182	256	2.00E-12	68.9	serine/threonine protein kinase PBS1; K13430 serine/threonine-protein kinase PBS1 [EC:2.7.11.1]
contig78008_0	ath:AT5G13160	46.05	76	41	0	229	2	181	256	2.00E-12	68.9	PBS1; serine/threonine-protein kinase PBS1; K13430 serine/threonine-protein kinase PBS1 [EC:2.7.11.1]
contig78008_0	vvi:100254113	46.67	75	40	0	226	2	181	255	2.00E-12	68.6	serine/threonine-protein kinase PBS1-like; K13430 serine/threonine-protein kinase PBS1 [EC:2.7.11.1]
contig78008_0	zma:100279924	44.3	79	44	0	238	2	402	480	4.00E-12	67.8	IDP295; LOC100279924; K13429 chitin elicitor receptor kinase 1
contig78008_0	osa:4341290	44.78	67	37	0	202	2	816	882	4.00E-12	67.8	Os06g0557100; K00924 [EC:2.7.1.-]
contig78008_0	pop:POPTR_548061	46.67	75	40	0	226	2	182	256	4.00E-12	67.8	serine/threonine protein kinase PBS1; K13430 serine/threonine-protein kinase PBS1 [EC:2.7.11.1]
contig78008_0	osa:4333912	46.05	76	40	1	226	2	585	660	6.00E-12	67	Os03g0717000; K00924 [EC:2.7.1.-]
contig78085_0	sbi:SORBI_0011s005450	37.66	77	47	2	239	12	35	108	7.00E-06	47	hypothetical protein; K05356 all-trans-nonaprenyl-diphosphate synthase [EC:2.5.1.84 2.5.1.85]
contig78197_1	gmx:100794814	87.8	41	5	0	3	125	364	404	1.00E-13	72.8	probable pectate lyase 5-like; K01728 pectate lyase [EC:4.2.2.2]
contig78197_1	gmx:100101868	85.37	41	6	0	3	125	366	406	8.00E-13	70.1	PL2; pectate lyase precursor; K01728 pectate lyase [EC:4.2.2.2]
contig78197_1	vvi:100233090	82.93	41	7	0	3	125	363	403	5.00E-12	67.4	PEL; pectate lyase; K01728 pectate lyase [EC:4.2.2.2]
contig78197_1	vvi:100243265	78.05	41	9	0	3	125	418	458	2.00E-11	65.1	probable pectate lyase 5-like; K01728 pectate lyase [EC:4.2.2.2]
contig78197_1	aly:ARALYDRAFT_475879	78.05	41	9	0	3	125	368	408	4.00E-11	64.3	pectate lyase family protein; K01728 pectate lyase [EC:4.2.2.2]
contig78197_1	mtr:MTR_135s0008	73.17	41	11	0	3	125	366	406	9.00E-11	63.2	Pectate lyase; K01728 pectate lyase [EC:4.2.2.2]
contig78197_1	ath:AT3G27400	75.61	41	10	0	3	125	372	412	9.00E-11	63.2	pectate lyase; K01728 pectate lyase [EC:4.2.2.2]
contig78197_1	aly:ARALYDRAFT_492364	70.73	41	12	0	3	125	366	406	3.00E-10	61.6	pectate lyase family protein; K01728 pectate lyase [EC:4.2.2.2]
contig78197_1	mtr:MTR_6g021950	68.29	41	13	0	3	125	364	404	6.00E-10	60.5	Pectate lyase; K01728 pectate lyase [EC:4.2.2.2]
contig78197_1	mtr:MTR_4g104320	76.19	42	9	1	3	125	366	407	6.00E-10	60.5	Pectate lyase; K01728 pectate lyase [EC:4.2.2.2]
contig78197_1	vvi:100232902	68.29	41	13	0	3	125	392	432	8.00E-10	60.1	PL1; pectate lyase PL1-like; K01728 pectate lyase [EC:4.2.2.2]
contig78197_1	gmx:100808253	68.29	41	13	0	3	125	408	448	1.00E-09	59.3	probable pectate lyase 15-like; K01728 pectate lyase [EC:4.2.2.2]
contig78197_1	vvi:100242302	68.29	41	13	0	3	125	363	403	2.00E-09	58.9	probable pectate lyase 5-like; K01728 pectate lyase [EC:4.2.2.2]
contig78197_1	aly:ARALYDRAFT_478021	70.73	41	12	0	3	125	376	416	2.00E-09	58.5	pectate lyase family protein; K01728 pectate lyase [EC:4.2.2.2]
contig78197_1	vvi:100251082	65.85	41	14	0	3	125	405	445	5.00E-09	57.4	probable pectate lyase 15-like; K01728 pectate lyase [EC:4.2.2.2]
contig78197_1	aly:ARALYDRAFT_355442	65.85	41	14	0	3	125	444	484	7.00E-09	57	pectate lyase family protein; K01728 pectate lyase [EC:4.2.2.2]
contig78197_1	zma:100273705	63.41	41	15	0	3	125	426	466	7.00E-09	57	uncharacterized LOC100273705; K01728 pectate lyase [EC:4.2.2.2]
contig78197_1	ath:AT4G13710	65.85	41	14	0	3	125	430	470	7.00E-09	57	pectate lyase; K01728 pectate lyase [EC:4.2.2.2]
contig78197_1	mtr:MTR_7g059290	63.41	41	15	0	3	125	404	444	9.00E-09	56.6	Pectate lyase 1-27; K01728 pectate lyase [EC:4.2.2.2]
contig78197_1	gmx:100809277	65.85	41	14	0	3	125	381	421	1.00E-08	56.2	probable pectate lyase 8-like; K01728 pectate lyase [EC:4.2.2.2]
contig78275_0	vvi:100265787	83.33	42	7	0	17	142	254	295	2.00E-15	79	WD-40 repeat-containing protein MSI2-like; K10752 histone-binding protein RBBP4
contig78275_0	gmx:100799018	80.95	42	8	0	17	142	256	297	5.00E-15	77.4	WD-40 repeat-containing protein MSI3-like; K10752 histone-binding protein RBBP4
contig78275_0	pop:POPTR_818199	76.19	42	10	0	17	142	267	308	1.00E-14	75.9	NFC904; nucleosome/chromatin assembly factor group; K10752 histone-binding protein RBBP4
contig78275_0	ath:AT2G16780	71.43	42	12	0	17	142	262	303	9.00E-14	73.2	MSI2; histone-binding protein RBBP4; K10752 histone-binding protein RBBP4
contig78275_0	ath:AT4G35050	69.05	42	13	0	17	142	263	304	2.00E-13	72	MSI3; histone-binding protein RBBP4; K10752 histone-binding protein RBBP4
contig78275_0	pop:POPTR_200694	69.77	43	13	0	17	145	267	309	3.00E-13	71.6	NFC903; nucleosome/chromatin assembly factor group; K10752 histone-binding protein RBBP4
contig78275_0	mtr:MTR_4g073080	76.19	42	10	0	17	142	256	297	4.00E-13	70.9	WD-40 repeat-containing protein MSI3; K10752 histone-binding protein RBBP4
contig78275_0	zma:542084	71.43	42	12	0	17	142	239	280	8.00E-12	66.6	nfc104a, nfc104; nucleosome/chromatin assembly factor 104; K10752 histone-binding protein RBBP4
contig78275_0	osa:4347727	69.05	42	13	0	17	142	256	297	5.00E-11	63.9	Os09g0540600; K10752 histone-binding protein RBBP4
contig78275_0	gmx:100796217	57.14	42	18	0	17	142	275	316	9.00E-11	63.2	WD-40 repeat-containing protein MSI1-like; K10752 histone-binding protein RBBP4
contig78275_0	gmx:100127416	57.14	42	18	0	17	142	275	316	9.00E-11	63.2	MSI1; K10752 histone-binding protein RBBP4
contig78275_0	bdi:100842169	66.67	42	14	0	17	142	256	297	1.00E-10	62.8	WD-40 repeat-containing protein MSI1-like; K10752 histone-binding protein RBBP4
contig78275_0	ath:AT5G58230	59.52	42	17	0	17	142	275	316	5.00E-10	60.8	MSI1; histone-binding protein RBBP4; K10752 histone-binding protein RBBP4
contig78275_0	bdi:100837145	54.76	42	19	0	17	142	280	321	2.00E-09	58.5	WD-40 repeat-containing protein MSI1-like; K10752 histone-binding protein RBBP4
contig78275_0	pop:POPTR_816770	54.76	42	19	0	17	142	275	316	4.00E-09	57.8	NFC902; nucleosome/chromatin assembly factor group; K10752 histone-binding protein RBBP4
contig78275_0	pop:POPTR_824422	52.38	42	20	0	17	142	275	316	5.00E-09	57.4	NFC901; nucleosome/chromatin assembly factor group; K10752 histone-binding protein RBBP4
contig78275_0	vvi:100247592	52.38	42	20	0	17	142	275	316	7.00E-09	57	WD-40 repeat-containing protein MSI1-like; K10752 histone-binding protein RBBP4
contig78275_0	zma:542545	52.38	42	20	0	17	142	281	322	9.00E-09	56.6	nfc103; MSI type nucleosome/chromatin assembly factor C; K10752 histone-binding protein RBBP4
contig78275_0	osa:4333540	52.38	42	20	0	17	142	279	320	9.00E-09	56.6	Os03g0640100; K10752 histone-binding protein RBBP4
contig78275_0	ppp:PHYPADRAFT_159414	52.38	42	20	0	17	142	276	317	3.00E-08	54.7	NFC1501; nucleosome remodeling factor, p48 subunit; K10752 histone-binding protein RBBP4
contig78463_0	gmx:547539	78.38	37	8	0	14	124	282	318	2.00E-10	62.4	trehalase 1 GMTRE1; K01194 alpha,alpha-trehalase [EC:3.2.1.28]
contig78463_0	pop:POPTR_815017	75.68	37	9	0	14	124	288	324	2.00E-10	62.4	alpha,alpha-trehalase (EC:3.2.1.28); K01194 alpha,alpha-trehalase [EC:3.2.1.28]
contig78463_0	vvi:100246241	75.68	37	9	0	14	124	286	322	3.00E-10	61.6	trehalase-like; K01194 alpha,alpha-trehalase [EC:3.2.1.28]
contig78463_0	pop:POPTR_757666	75.68	37	9	0	14	124	291	327	3.00E-10	61.6	alpha,alpha-trehalase (EC:3.2.1.28); K01194 alpha,alpha-trehalase [EC:3.2.1.28]
contig78463_0	pop:POPTR_817432	72.97	37	10	0	14	124	291	327	6.00E-10	60.5	alpha,alpha-trehalase (EC:3.2.1.28); K01194 alpha,alpha-trehalase [EC:3.2.1.28]
contig78463_0	bdi:100843476	66.67	36	12	0	14	121	283	318	1.00E-08	55.8	trehalase-like; K01194 alpha,alpha-trehalase [EC:3.2.1.28]
contig78463_0	zma:100280412	59.46	37	15	0	14	124	66	102	7.00E-08	53.5	uncharacterized LOC100280412; K01194 alpha,alpha-trehalase [EC:3.2.1.28]
contig78463_0	osa:4349141	62.16	37	14	1	14	124	281	316	6.00E-07	50.4	Os10g0521000; K01194 alpha,alpha-trehalase [EC:3.2.1.28]
contig78463_0	aly:ARALYDRAFT_914188	59.46	37	15	0	14	124	353	389	1.00E-06	49.3	ATTRE1; K01194 alpha,alpha-trehalase [EC:3.2.1.28]
contig78463_0	ath:AT4G24040	59.46	37	15	0	14	124	351	387	1.00E-06	49.3	TRE1; trehalase 1; K01194 alpha,alpha-trehalase [EC:3.2.1.28]
contig78652_0	vvi:100244138	76.67	30	7	0	3	92	229	258	5.00E-07	50.8	vacuolar cation/proton exchanger 5-like; K07300 Ca2+:H+ antiporter
contig78652_0	gmx:100799276	78.57	28	6	0	3	86	229	256	8.00E-07	50.1	vacuolar cation/proton exchanger 5-like; K07300 Ca2+:H+ antiporter
contig78652_0	gmx:100806000	70	30	9	0	3	92	236	265	2.00E-06	48.9	vacuolar cation/proton exchanger 2-like; K07300 Ca2+:H+ antiporter
contig78652_0	gmx:100775769	75	28	7	0	3	86	254	281	3.00E-06	48.1	vacuolar cation/proton exchanger 5-like; K07300 Ca2+:H+ antiporter
contig78652_0	ath:AT3G13320	75	28	7	0	3	86	239	266	4.00E-06	47.8	CAX2; vacuolar cation/proton exchanger 2; K07300 Ca2+:H+ antiporter
contig78652_0	vvi:100253555	71.43	28	8	0	3	86	231	258	7.00E-06	47	vacuolar cation/proton exchanger 2-like; K07300 Ca2+:H+ antiporter
contig78860_2	vvi:100247683	50	42	21	0	40	165	289	330	9.00E-06	46.6	somatic embryogenesis receptor kinase-like; K13418 somatic embryogenesis receptor kinase 1 [EC:2.7.10.1 2.7.11.1]
contig78860_2	vvi:100253855	50	42	21	0	40	165	276	317	9.00E-06	46.6	BRASSINOSTEROID INSENSITIVE 1-associated receptor kinase 1-like; K13416 brassinosteroid insensitive 1-associated receptor kinase 1 [EC:2.7.10.1 2.7.11.1]
contig78860_3	vvi:100247683	52.38	42	20	0	40	165	289	330	1.00E-06	49.3	somatic embryogenesis receptor kinase-like; K13418 somatic embryogenesis receptor kinase 1 [EC:2.7.10.1 2.7.11.1]
contig78860_3	vvi:100253855	52.38	42	20	0	40	165	276	317	1.00E-06	49.3	BRASSINOSTEROID INSENSITIVE 1-associated receptor kinase 1-like; K13416 brassinosteroid insensitive 1-associated receptor kinase 1 [EC:2.7.10.1 2.7.11.1]
contig78860_3	ath:AT2G13790	52.38	42	20	0	40	165	282	323	2.00E-06	48.9	SERK4; somatic embryogenesis receptor kinase 4; K13417 somatic embryogenesis receptor kinase 4 [EC:2.7.10.1 2.7.11.1]
contig78860_3	aly:ARALYDRAFT_356368	51.22	41	20	0	40	162	860	900	3.00E-06	48.1	FLS2; flagellin-sensitive 2; K13420 LRR receptor-like serine/threonine-protein kinase FLS2 [EC:2.7.11.1]
contig78860_3	ath:AT5G46330	51.22	41	20	0	40	162	858	898	3.00E-06	48.1	FLS2; LRR receptor-like serine/threonine-protein kinase FLS2; K13420 LRR receptor-like serine/threonine-protein kinase FLS2 [EC:2.7.11.1]
contig78860_3	aly:ARALYDRAFT_491347	50	42	21	0	40	165	274	315	4.00E-06	47.8	BAK1; bri1-associated receptor kinase; K13416 brassinosteroid insensitive 1-associated receptor kinase 1 [EC:2.7.10.1 2.7.11.1]
contig78860_3	ath:AT4G33430	50	42	21	0	40	165	277	318	4.00E-06	47.8	BAK1; BRASSINOSTEROID INSENSITIVE 1-associated receptor kinase 1; K13416 brassinosteroid insensitive 1-associated receptor kinase 1 [EC:2.7.10.1 2.7.11.1]
contig78860_3	ath:AT3G59420	51.16	43	21	0	37	165	499	541	7.00E-06	47	CR4; serine/threonine-protein kinase-like protein ACR4; K00924 [EC:2.7.1.-]
contig78860_3	ath:AT1G71830	50	42	21	0	40	165	290	331	7.00E-06	47	SERK1; somatic embryogenesis receptor kinase 1; K13418 somatic embryogenesis receptor kinase 1 [EC:2.7.10.1 2.7.11.1]
contig78978_0	gmx:100788458	43.59	78	44	0	3	236	1350	1427	2.00E-10	62	serine/threonine-protein kinase ATM-like; K04728 ataxia telangiectasia mutated family protein [EC:2.7.11.1]
contig78978_0	vvi:100247527	33.73	83	53	1	3	245	77	159	6.00E-07	50.4	adenylate isopentenyltransferase-like; K10760 adenylate isopentenyltransferase (cytokinin synthase)
contig78978_0	vvi:100246030	56.25	32	14	0	3	98	54	85	1.00E-06	49.3	probable cyclic nucleotide-gated ion channel 20, chloroplastic-like; K05391 cyclic nucleotide gated channel, other eukaryote
contig79071_3	bdi:100839302	82.86	70	12	0	2	211	212	281	2.00E-28	122	heat shock cognate 70 kDa protein 4-like; K03283 heat shock 70kDa protein 1/8
contig79071_3	aly:ARALYDRAFT_471804	84.29	70	11	0	2	211	212	281	2.00E-28	122	HSP70B; K03283 heat shock 70kDa protein 1/8
contig79071_3	vvi:100259551	82.86	70	12	0	2	211	213	282	2.00E-28	122	heat shock cognate 70 kDa protein 1-like; K03283 heat shock 70kDa protein 1/8
contig79071_3	gmx:100787543	81.43	70	13	0	2	211	213	282	4.00E-28	120	heat shock cognate 70 kDa protein 2-like; K03283 heat shock 70kDa protein 1/8
contig79071_3	vvi:100253562	81.43	70	13	0	2	211	213	282	4.00E-28	120	heat shock cognate 70 kDa protein-like; K03283 heat shock 70kDa protein 1/8
contig79071_3	vvi:100265651	81.43	70	13	0	2	211	213	282	6.00E-28	120	heat shock cognate 70 kDa protein 2-like; K03283 heat shock 70kDa protein 1/8
contig79071_3	gmx:100782173	81.43	70	13	0	2	211	212	281	8.00E-28	119	heat shock 70 kDa protein-like; K03283 heat shock 70kDa protein 1/8
contig79071_3	osa:4334598	80	70	14	0	2	211	214	283	8.00E-28	119	Os03g0821100; K03283 heat shock 70kDa protein 1/8
contig79071_3	ath:AT1G16030	81.43	70	13	0	2	211	212	281	8.00E-28	119	Hsp70b; heat shock protein 70B; K03283 heat shock 70kDa protein 1/8
contig79071_3	mtr:MTR_7g024390	81.43	70	13	0	2	211	213	282	1.00E-27	119	Heat shock protein; K03283 heat shock 70kDa protein 1/8
contig79071_3	mtr:MTR_7g099680	81.43	70	13	0	2	211	213	282	1.00E-27	119	Heat shock protein; K03283 heat shock 70kDa protein 1/8
contig79071_3	mtr:MTR_4g130540	81.43	70	13	0	2	211	212	281	1.00E-27	119	Heat-shock protein; K03283 heat shock 70kDa protein 1/8
contig79071_3	gmx:100798307	81.43	70	13	0	2	211	213	282	1.00E-27	119	heat shock cognate 70 kDa protein-like; K03283 heat shock 70kDa protein 1/8
contig79071_3	bdi:100827922	81.43	70	13	0	2	211	213	282	1.00E-27	119	heat shock cognate 70 kDa protein-like; K03283 heat shock 70kDa protein 1/8
contig79071_3	aly:ARALYDRAFT_897104	81.43	70	13	0	2	211	214	283	1.00E-27	119	HSP70-3; K03283 heat shock 70kDa protein 1/8
contig79071_3	zma:100501536	81.43	70	13	0	2	211	212	281	1.00E-27	119	uncharacterized LOC100501536; K03283 heat shock 70kDa protein 1/8
contig79071_3	osa:4339012	81.43	70	13	0	2	211	212	281	1.00E-27	119	Os05g0460000; K03283 heat shock 70kDa protein 1/8
contig79071_3	ath:AT1G56410	81.43	70	13	0	2	211	213	282	1.00E-27	119	ERD2; heat shock protein-70 cognate protein; K03283 heat shock 70kDa protein 1/8
contig79071_3	ath:AT3G09440	81.43	70	13	0	2	211	213	282	1.00E-27	119	protein heat shock protein 70-3; K03283 heat shock 70kDa protein 1/8
contig79071_3	gmx:100790356	80	70	14	0	2	211	212	281	2.00E-27	118	heat shock 70 kDa protein-like; K03283 heat shock 70kDa protein 1/8
contig79097_0	osa:4349826	36.62	71	45	1	64	276	464	533	2.00E-06	48.9	Os11g0157000; K12619 5'-3' exoribonuclease 2 [EC:3.1.13.-]
contig79128_0	pop:POPTR_805889	100	33	0	0	182	84	936	968	1.00E-12	69.7	PtrCCC1; cation-chloride cotransporter; K14427 solute carrier family 12 (potassium/chloride transporter), member 4/5/6
contig79128_0	vvi:100251415	96.97	33	1	0	182	84	950	982	2.00E-12	68.6	CCC1; cation chloride co-transporter 1; K14427 solute carrier family 12 (potassium/chloride transporter), member 4/5/6
contig79128_0	mtr:MTR_2g048510	93.94	33	2	0	182	84	958	990	4.00E-12	67.8	Solute carrier family 12 member; K14427 solute carrier family 12 (potassium/chloride transporter), member 4/5/6
contig79128_0	bdi:100838289	93.94	33	2	0	182	84	969	1001	5.00E-12	67.4	cation-chloride cotransporter 1-like; K14427 solute carrier family 12 (potassium/chloride transporter), member 4/5/6
contig79128_0	bdi:100840956	93.94	33	2	0	182	84	961	993	5.00E-12	67.4	cation-chloride cotransporter 1-like; K14427 solute carrier family 12 (potassium/chloride transporter), member 4/5/6
contig79128_2	pop:POPTR_805889	96.97	33	1	0	182	84	936	968	5.00E-12	67.4	PtrCCC1; cation-chloride cotransporter; K14427 solute carrier family 12 (potassium/chloride transporter), member 4/5/6
contig79128_2	vvi:100251415	93.94	33	2	0	182	84	950	982	1.00E-11	66.2	CCC1; cation chloride co-transporter 1; K14427 solute carrier family 12 (potassium/chloride transporter), member 4/5/6
contig79128_2	mtr:MTR_2g048510	90.91	33	3	0	182	84	958	990	2.00E-11	65.5	Solute carrier family 12 member; K14427 solute carrier family 12 (potassium/chloride transporter), member 4/5/6
contig79128_2	bdi:100838289	90.91	33	3	0	182	84	969	1001	2.00E-11	65.1	cation-chloride cotransporter 1-like; K14427 solute carrier family 12 (potassium/chloride transporter), member 4/5/6
contig79128_2	bdi:100840956	90.91	33	3	0	182	84	961	993	2.00E-11	65.1	cation-chloride cotransporter 1-like; K14427 solute carrier family 12 (potassium/chloride transporter), member 4/5/6
contig79162_0	vvi:100250088	50	68	34	0	66	269	769	836	7.00E-12	67	ubiquitin-conjugating enzyme E2 5-like; K10576 ubiquitin-conjugating enzyme E2 H [EC:6.3.2.19]
contig79162_0	ath:AT4G33430	42.37	59	33	2	78	251	508	564	4.00E-06	47.8	BAK1; BRASSINOSTEROID INSENSITIVE 1-associated receptor kinase 1; K13416 brassinosteroid insensitive 1-associated receptor kinase 1 [EC:2.7.10.1 2.7.11.1]
contig79208_0	osa:4349826	33	100	62	2	4	288	358	457	4.00E-08	54.3	Os11g0157000; K12619 5'-3' exoribonuclease 2 [EC:3.1.13.-]
contig79221_0	ath:AT3G58750	100	26	0	0	168	245	395	420	4.00E-08	54.3	CSY2; citrate synthase 2; K01647 citrate synthase [EC:2.3.3.1]
contig79221_0	bdi:100838601	96.15	26	1	0	168	245	390	415	6.00E-08	53.9	citrate synthase, glyoxysomal-like; K01647 citrate synthase [EC:2.3.3.1]
contig79221_0	vvi:100255795	96.15	26	1	0	168	245	396	421	6.00E-08	53.9	citrate synthase-like; K01647 citrate synthase [EC:2.3.3.1]
contig79221_0	osa:4328812	96.15	26	1	0	168	245	423	448	1.00E-07	53.1	Os02g0232400; K01647 citrate synthase [EC:2.3.3.1]
contig79221_0	pop:POPTR_735490	96.15	26	1	0	168	245	392	417	1.00E-07	53.1	citrate synthase (EC:2.3.3.1); K01647 citrate synthase [EC:2.3.3.1]
contig79221_0	ath:AT2G42790	96.15	26	1	0	168	245	390	415	1.00E-07	53.1	CSY3; citrate synthase 3; K01647 citrate synthase [EC:2.3.3.1]
contig79221_0	pop:POPTR_732045	96.15	26	1	0	168	245	395	420	1.00E-07	52.8	citrate synthase (EC:2.3.3.1); K01647 citrate synthase [EC:2.3.3.1]
contig79221_0	mtr:MTR_5g091930	92.31	26	2	0	168	245	394	419	2.00E-07	52.4	Citrate synthase; K01647 citrate synthase [EC:2.3.3.1]
contig79221_0	mtr:MTR_3g048920	96.15	26	1	0	168	245	400	425	2.00E-07	52.4	Citrate synthase; K01647 citrate synthase [EC:2.3.3.1]
contig79221_0	gmx:100805556	88.46	26	3	0	168	245	398	423	3.00E-07	51.6	citrate synthase, glyoxysomal-like; K01647 citrate synthase [EC:2.3.3.1]
contig79221_0	gmx:100775180	88.46	26	3	0	168	245	397	422	3.00E-07	51.6	citrate synthase, glyoxysomal-like; K01647 citrate synthase [EC:2.3.3.1]
contig79221_0	gmx:100784332	88.46	26	3	0	168	245	396	421	5.00E-07	50.8	citrate synthase, glyoxysomal-like; K01647 citrate synthase [EC:2.3.3.1]
contig79221_0	ath:AT3G58740	92.31	26	2	0	168	245	392	417	8.00E-07	50.1	CSY1; citrate synthase 1; K01647 citrate synthase [EC:2.3.3.1]
contig79226_0	vvi:100262089	30.34	89	61	1	2	265	8	96	3.00E-08	54.7	beta-xylosidase/alpha-L-arabinofuranosidase 2-like; K15920 beta-D-xylosidase 4 [EC:3.2.1.37]
contig79306_0	osa:4349826	38.64	88	54	2	265	2	608	692	2.00E-09	58.9	Os11g0157000; K12619 5'-3' exoribonuclease 2 [EC:3.1.13.-]
contig79624_0	ath:AT4G39400	49.21	63	32	0	191	3	680	742	1.00E-11	65.9	BRI1; protein brassinosteroid insensitive 1; K13415 protein brassinosteroid insensitive 1 [EC:2.7.10.1 2.7.11.1]
contig79624_0	vvi:100252647	47.62	63	33	0	191	3	678	740	2.00E-09	58.9	systemin receptor SR160-like; K13415 protein brassinosteroid insensitive 1 [EC:2.7.10.1 2.7.11.1]
contig79624_0	osa:4337016	46.67	60	32	0	182	3	319	378	1.00E-08	56.2	Os04g0618700; K13420 LRR receptor-like serine/threonine-protein kinase FLS2 [EC:2.7.11.1]
contig79624_0	aly:ARALYDRAFT_356368	48.33	60	31	0	182	3	705	764	1.00E-08	55.8	FLS2; flagellin-sensitive 2; K13420 LRR receptor-like serine/threonine-protein kinase FLS2 [EC:2.7.11.1]
contig79624_0	vvi:100253808	45	60	33	0	182	3	564	623	1.00E-08	55.8	LRR receptor-like serine/threonine-protein kinase FLS2-like; K13420 LRR receptor-like serine/threonine-protein kinase FLS2 [EC:2.7.11.1]
contig79624_0	ath:AT4G28490	50.77	65	32	1	197	3	523	586	1.00E-08	55.8	HAE; receptor-like protein kinase 5; K08286 protein-serine/threonine kinase [EC:2.7.11.-]
contig79624_0	ath:AT5G46330	44.44	63	35	0	191	3	481	543	1.00E-08	55.8	FLS2; LRR receptor-like serine/threonine-protein kinase FLS2; K13420 LRR receptor-like serine/threonine-protein kinase FLS2 [EC:2.7.11.1]
contig79624_0	aly:ARALYDRAFT_489442	50.77	65	32	1	197	3	520	583	3.00E-08	55.1	leucine-rich repeat family protein; K00924 [EC:2.7.1.-]
contig79624_0	osa:4324691	47.62	63	33	1	191	3	607	668	3.00E-08	54.7	Os01g0718300; K13415 protein brassinosteroid insensitive 1 [EC:2.7.10.1 2.7.11.1]
contig79624_0	ath:AT5G25930	50.77	65	32	1	197	3	520	583	3.00E-08	54.7	Protein kinase family protein with leucine-rich repeat domain; K00924 [EC:2.7.1.-]
contig79624_0	osa:4341290	46.15	65	35	0	197	3	322	386	1.00E-07	53.1	Os06g0557100; K00924 [EC:2.7.1.-]
contig79624_0	aly:ARALYDRAFT_491347	49.21	63	32	0	191	3	113	175	1.00E-07	52.8	BAK1; bri1-associated receptor kinase; K13416 brassinosteroid insensitive 1-associated receptor kinase 1 [EC:2.7.10.1 2.7.11.1]
contig79624_0	ath:AT4G33430	49.21	63	32	0	191	3	118	180	1.00E-07	52.8	BAK1; BRASSINOSTEROID INSENSITIVE 1-associated receptor kinase 1; K13416 brassinosteroid insensitive 1-associated receptor kinase 1 [EC:2.7.10.1 2.7.11.1]
contig79624_0	ath:AT1G71830	46.15	65	35	0	197	3	93	157	3.00E-07	51.6	SERK1; somatic embryogenesis receptor kinase 1; K13418 somatic embryogenesis receptor kinase 1 [EC:2.7.10.1 2.7.11.1]
contig79624_0	ath:AT5G20480	44.26	61	34	0	191	9	123	183	3.00E-07	51.6	EFR; LRR receptor-like serine/threonine-protein kinase EFR; K13428 LRR receptor-like serine/threonine-protein kinase EFR [EC:2.7.11.1]
contig79624_0	ath:AT1G28440	46.15	65	35	1	197	3	516	579	5.00E-07	50.8	HSL1; receptor-like protein kinase HSL1; K00924 [EC:2.7.1.-]
contig79624_0	aly:ARALYDRAFT_488953	42.62	61	35	0	191	9	124	184	6.00E-07	50.4	EFR; EF-TU receptor; K13428 LRR receptor-like serine/threonine-protein kinase EFR [EC:2.7.11.1]
contig79624_0	ath:AT1G75820	44.44	63	35	0	191	3	243	305	1.00E-06	49.7	CLV1; receptor protein kinase CLAVATA1; K00924 [EC:2.7.1.-]
contig79624_0	ath:AT2G13790	47.62	63	33	1	191	3	125	186	1.00E-06	49.3	SERK4; somatic embryogenesis receptor kinase 4; K13417 somatic embryogenesis receptor kinase 4 [EC:2.7.10.1 2.7.11.1]
contig79624_0	vvi:100247683	43.08	65	37	0	197	3	92	156	3.00E-06	48.1	somatic embryogenesis receptor kinase-like; K13418 somatic embryogenesis receptor kinase 1 [EC:2.7.10.1 2.7.11.1]
contig79835_0	pop:POPTR_597675	38.46	91	47	3	248	3	163	253	3.00E-10	61.2	MYB108; hypothetical protein; K09422 myb proto-oncogene protein, plant
contig79923_0	gmx:100788458	37.8	82	51	0	10	255	1366	1447	3.00E-09	58.2	serine/threonine-protein kinase ATM-like; K04728 ataxia telangiectasia mutated family protein [EC:2.7.11.1]
contig80045_0	gmx:100780706	67.5	40	13	1	72	191	31	69	3.00E-08	54.7	H/ACA ribonucleoprotein complex subunit 4-like; K11131 H/ACA ribonucleoprotein complex subunit 4 [EC:5.4.99.-]
contig80045_0	gmx:100806355	67.5	40	13	1	72	191	64	102	6.00E-08	53.9	H/ACA ribonucleoprotein complex subunit 4-like; K11131 H/ACA ribonucleoprotein complex subunit 4 [EC:5.4.99.-]
contig80045_0	vvi:100258019	65	40	14	1	72	191	70	108	1.00E-07	53.1	H/ACA ribonucleoprotein complex subunit 4-like; K11131 H/ACA ribonucleoprotein complex subunit 4 [EC:5.4.99.-]
contig80045_0	ota:Ot02g00870	60	40	16	1	72	191	34	72	5.00E-07	50.8	cbf5; Cbf5 H/ACA ribonucleoprotein complex subunit, nucleolar pseudour (IC); K11131 H/ACA ribonucleoprotein complex subunit 4 [EC:5.4.99.-]
contig80045_0	bdi:100832816	60	40	16	1	72	191	82	120	8.00E-07	50.1	H/ACA ribonucleoprotein complex subunit 4-like; K11131 H/ACA ribonucleoprotein complex subunit 4 [EC:5.4.99.-]
contig80045_0	bdi:100838391	60	40	16	1	72	191	82	120	8.00E-07	50.1	H/ACA ribonucleoprotein complex subunit 4-like; K11131 H/ACA ribonucleoprotein complex subunit 4 [EC:5.4.99.-]
contig80045_0	ath:AT3G57150	62.5	40	15	1	72	191	58	96	1.00E-06	49.3	NAP57; H/ACA ribonucleoprotein complex subunit 4; K11131 H/ACA ribonucleoprotein complex subunit 4 [EC:5.4.99.-]
contig80045_0	osa:4332935	57.5	40	17	1	72	191	85	123	2.00E-06	48.9	Os03g0370500; K11131 H/ACA ribonucleoprotein complex subunit 4 [EC:5.4.99.-]
contig80045_0	osa:4344029	57.5	40	17	1	72	191	81	119	2.00E-06	48.5	Os07g0636000; K11131 H/ACA ribonucleoprotein complex subunit 4 [EC:5.4.99.-]
contig80045_0	cme:CMM044C	53.85	39	18	0	75	191	50	88	7.00E-06	47	box H/ACA snoRNP rRNA pseudouridine syntase component dyskerin; K11131 H/ACA ribonucleoprotein complex subunit 4 [EC:5.4.99.-]
contig80045_0	cre:CHLREDRAFT_99415	57.5	40	17	1	72	191	43	81	7.00E-06	47	CBF5; centromere/microtubule binding protein; K11131 H/ACA ribonucleoprotein complex subunit 4 [EC:5.4.99.-]
contig80045_0	zma:100502498	55	40	18	1	72	191	80	118	7.00E-06	47	uncharacterized LOC100502498; K11131 H/ACA ribonucleoprotein complex subunit 4 [EC:5.4.99.-]
contig80104_0	vvi:100250668	73.08	78	21	1	248	15	96	172	4.00E-31	130	protein WAX2-like; K15404 aldehyde decarbonylase [EC:4.1.99.5]
contig80104_0	pop:POPTR_732680	75.64	78	19	1	248	15	94	170	8.00E-31	129	fatty aldehyde decarbonylase (EC:4.1.99.5); K15404 aldehyde decarbonylase [EC:4.1.99.5]
contig80104_0	osa:4348869	71.79	78	22	1	248	15	96	172	2.00E-28	121	Os10g0471100; K15404 aldehyde decarbonylase [EC:4.1.99.5]
contig80104_0	zma:100280261	71.79	78	22	1	248	15	96	172	6.00E-28	120	cl3929_1; LOC100280261; K15404 aldehyde decarbonylase [EC:4.1.99.5]
contig80104_0	ath:AT1G02205	69.23	78	24	1	248	15	96	172	6.00E-28	120	CER1; CER1 protein; K15404 aldehyde decarbonylase [EC:4.1.99.5]
contig80104_0	zma:542766	37.29	59	37	0	182	6	97	155	9.00E-06	46.6	gpm633; LOC542766; K14424 4-alpha-methyl-delta7-sterol-4alpha-methyl oxidase [EC:1.14.13.72]
contig80104_0	osa:4351226	38.98	59	36	0	182	6	99	157	9.00E-06	46.6	Os11g0707600; K14424 4-alpha-methyl-delta7-sterol-4alpha-methyl oxidase [EC:1.14.13.72]
contig80149_0	vvi:100262589	29.76	84	59	0	253	2	72	155	3.00E-07	51.6	uncharacterized LOC100262589; K11971 E3 ubiquitin-protein ligase RNF14 [EC:6.3.2.19]
contig80215_0	vvi:100261060	34.67	75	49	1	15	239	554	627	8.00E-10	60.1	uncharacterized LOC100261060; K13148 integrator complex subunit 11 [EC:3.1.27.-]
contig80215_0	vvi:100241559	31.58	76	52	1	12	239	19	93	7.00E-08	53.5	uncharacterized LOC100241559; K13511 monolysocardiolipin acyltransferase [EC:2.3.1.-]
contig80215_0	vvi:100258101	33.75	80	52	2	15	251	170	247	9.00E-08	53.1	regulator of nonsense transcripts 2-like; K14327 regulator of nonsense transcripts 2
contig80295_0	aly:ARALYDRAFT_474818	94.12	34	2	0	207	106	13	46	1.00E-13	72.8	clathrin adaptor complexes medium subunit family protein; K12398 AP-3 complex subunit mu
contig80295_0	ath:AT1G56590	93.94	33	2	0	207	109	13	45	8.00E-13	70.1	ZIP4; clathrin adaptor complexes medium subunit-like protein; K12398 AP-3 complex subunit mu
contig80295_0	gmx:100782926	93.94	33	2	0	207	109	13	45	1.00E-12	69.7	AP-3 complex subunit mu-1-like; K12398 AP-3 complex subunit mu
contig80295_0	gmx:100791605	87.88	33	4	0	207	109	13	45	8.00E-12	66.6	AP-3 complex subunit mu-1-like; K12398 AP-3 complex subunit mu
contig80295_0	gmx:100799191	84.85	33	5	0	207	109	13	45	3.00E-11	64.7	AP-3 complex subunit mu-1-like; K12398 AP-3 complex subunit mu
contig80295_0	vvi:100251056	82.35	34	6	0	207	106	13	46	3.00E-11	64.7	AP-3 complex subunit mu-1-like; K12398 AP-3 complex subunit mu
contig80295_0	bdi:100837988	61.11	36	12	1	207	106	13	48	1.00E-06	49.7	AP-1 complex subunit mu-like; K12398 AP-3 complex subunit mu
contig80295_0	osa:4338648	58.33	36	13	1	207	106	13	48	2.00E-06	48.9	Os05g0383100; K12398 AP-3 complex subunit mu
contig80431_0	osa:4349111	40.91	88	43	2	38	274	251	338	6.00E-12	67	Os10g0515200; K00517 [EC:1.14.-.-]
contig80431_0	zma:100273592	40.91	88	43	2	38	274	244	331	2.00E-11	65.1	uncharacterized LOC100273592; K00517 [EC:1.14.-.-]
contig80431_0	vvi:100246851	38.82	85	43	3	38	265	245	328	7.00E-11	63.5	cytochrome P450 77A3-like; K00517 [EC:1.14.-.-]
contig80431_0	osa:4341855	39.56	91	40	2	38	265	245	335	1.00E-10	62.8	Os06g0680700; K00517 [EC:1.14.-.-]
contig80431_0	pop:POPTR_555353	42.86	84	41	3	38	268	245	326	2.00E-10	62.4	CYP77B3; cytochrome P450; K00517 [EC:1.14.-.-]
contig80431_0	aly:ARALYDRAFT_487247	38.27	81	48	1	38	274	253	333	4.00E-10	61.2	CYP77A4; K00517 [EC:1.14.-.-]
contig80431_0	ath:AT5G04660	38.27	81	48	1	38	274	254	334	4.00E-10	61.2	CYP77A4; cytochrome P450, family 77, subfamily A, polypeptide 4; K00517 [EC:1.14.-.-]
contig80431_0	gmx:100783249	37.65	85	44	3	38	265	245	328	5.00E-10	60.8	cytochrome P450 77A3-like; K00517 [EC:1.14.-.-]
contig80431_0	aly:ARALYDRAFT_471298	40.24	82	43	2	38	265	247	328	5.00E-10	60.8	CYP77B1; K00517 [EC:1.14.-.-]
contig80431_0	ath:AT1G11600	40.24	82	43	2	38	265	247	328	5.00E-10	60.8	CYP77B1; cytochrome P450, family 77, subfamily B, polypeptide 1; K00517 [EC:1.14.-.-]
contig80431_0	aly:ARALYDRAFT_478392	37.04	81	49	1	38	274	256	336	2.00E-09	58.9	CYP77A6; K15399 cytochrome P450, family 77, subfamily A, polypeptide 6 [EC:1.14.-.-]
contig80431_0	ath:AT5G04630	46.15	52	28	0	119	274	280	331	2.00E-09	58.9	CYP77A9; cytochrome P450, family 77, subfamily A, polypeptide 9; K00517 [EC:1.14.-.-]
contig80431_0	zma:100193602	32.97	91	49	2	38	274	273	363	2.00E-09	58.5	uncharacterized LOC100193602; K00517 [EC:1.14.-.-]
contig80431_0	ath:AT3G10570	37.04	81	49	1	38	274	256	336	2.00E-09	58.5	CYP77A6; cytochrome P450, family 77, subfamily A, polypeptide 6; K15399 cytochrome P450, family 77, subfamily A, polypeptide 6 [EC:1.14.-.-]
contig80431_0	vvi:100245465	32.1	81	53	1	38	274	258	338	7.00E-09	57	cytochrome P450 77A2-like; K00517 [EC:1.14.-.-]
contig80431_0	mtr:MTR_4g131830	32.61	92	55	3	11	265	236	326	3.00E-08	55.1	Cytochrome P450; K00517 [EC:1.14.-.-]
contig80431_0	osa:4335759	30.23	86	53	2	38	274	200	285	3.00E-08	54.7	Os04g0407900; K00517 [EC:1.14.-.-]
contig80431_0	vvi:100263810	31.03	87	58	2	20	274	236	321	9.00E-06	46.6	flavonoid 3'-monooxygenase-like; K05280 flavonoid 3'-monooxygenase [EC:1.14.13.21]
contig80519_0	sbi:SORBI_0011s005450	45.45	55	30	0	5	169	81	135	8.00E-07	50.1	hypothetical protein; K05356 all-trans-nonaprenyl-diphosphate synthase [EC:2.5.1.84 2.5.1.85]
contig80637_0	pop:POPTR_836224	72.53	91	25	0	286	14	1018	1108	8.00E-31	129	EIN2 -like protein, nramp transporter; K14513 ethylene-insensitive protein 2
contig80637_0	gmx:100801190	67.74	93	30	1	283	5	1038	1129	4.00E-29	124	ethylene-insensitive protein 2-like; K14513 ethylene-insensitive protein 2
contig80637_0	vvi:100256742	65.56	90	31	0	286	17	1047	1136	2.00E-27	118	ethylene-insensitive protein 2-like; K14513 ethylene-insensitive protein 2
contig80637_0	pop:POPTR_808603	77.03	74	17	0	286	65	1027	1100	3.00E-26	114	EIN2 -like protein, nramp transporter; K14513 ethylene-insensitive protein 2
contig80637_0	ath:AT5G03280	75.71	70	17	0	265	56	1046	1115	3.00E-26	114	EIN2; ethylene-insensitive protein 2; K14513 ethylene-insensitive protein 2
contig80637_0	mtr:MTR_7g101410	56.84	95	41	0	289	5	1112	1206	6.00E-23	103	Ethylene insensitive; K14513 ethylene-insensitive protein 2
contig80637_0	osa:4342431	55.88	68	30	0	259	56	1046	1113	4.00E-14	74.3	Os07g0155600; K14513 ethylene-insensitive protein 2
contig80637_0	bdi:100828216	54.84	62	28	0	286	101	1018	1079	2.00E-12	68.9	ethylene-insensitive protein 2-like; K14513 ethylene-insensitive protein 2
contig80637_0	osa:4333824	58.62	58	24	0	286	113	1063	1120	1.00E-11	66.2	Os03g0700800; K14513 ethylene-insensitive protein 2
contig80704_0	aly:ARALYDRAFT_488953	48.72	78	40	1	234	1	775	851	1.00E-15	79.7	EFR; EF-TU receptor; K13428 LRR receptor-like serine/threonine-protein kinase EFR [EC:2.7.11.1]
contig80704_0	ath:AT5G20480	48.75	80	39	2	234	1	774	850	5.00E-15	77.4	EFR; LRR receptor-like serine/threonine-protein kinase EFR; K13428 LRR receptor-like serine/threonine-protein kinase EFR [EC:2.7.11.1]
contig80704_0	osa:4341290	45.59	68	37	1	204	1	777	840	4.00E-10	61.2	Os06g0557100; K00924 [EC:2.7.1.-]
contig80704_0	ath:AT5G25930	41.18	68	40	1	204	1	755	820	6.00E-10	60.5	Protein kinase family protein with leucine-rich repeat domain; K00924 [EC:2.7.1.-]
contig80704_0	aly:ARALYDRAFT_489442	39.71	68	41	1	204	1	755	820	4.00E-09	57.8	leucine-rich repeat family protein; K00924 [EC:2.7.1.-]
contig80704_0	ath:AT4G28490	43.28	67	38	1	201	1	760	820	3.00E-07	51.6	HAE; receptor-like protein kinase 5; K08286 protein-serine/threonine kinase [EC:2.7.11.-]
contig80704_0	vvi:100253808	37.84	74	46	1	222	1	865	932	5.00E-07	50.8	LRR receptor-like serine/threonine-protein kinase FLS2-like; K13420 LRR receptor-like serine/threonine-protein kinase FLS2 [EC:2.7.11.1]
contig80704_0	ath:AT1G28440	39.71	68	41	1	204	1	757	816	7.00E-06	47	HSL1; receptor-like protein kinase HSL1; K00924 [EC:2.7.1.-]
contig80704_0	ath:AT5G46330	33.78	74	49	1	222	1	933	998	9.00E-06	46.6	FLS2; LRR receptor-like serine/threonine-protein kinase FLS2; K13420 LRR receptor-like serine/threonine-protein kinase FLS2 [EC:2.7.11.1]
contig80711_2	aly:ARALYDRAFT_488953	56.99	93	39	2	277	2	774	864	1.00E-22	102	EFR; EF-TU receptor; K13428 LRR receptor-like serine/threonine-protein kinase EFR [EC:2.7.11.1]
contig80711_2	ath:AT5G20480	54.26	94	41	2	277	2	773	863	5.00E-22	100	EFR; LRR receptor-like serine/threonine-protein kinase EFR; K13428 LRR receptor-like serine/threonine-protein kinase EFR [EC:2.7.11.1]
contig80711_2	ath:AT5G25930	46.25	80	43	1	241	2	756	833	8.00E-15	76.6	Protein kinase family protein with leucine-rich repeat domain; K00924 [EC:2.7.1.-]
contig80711_2	osa:4341290	48.75	80	41	1	241	2	778	853	2.00E-14	75.5	Os06g0557100; K00924 [EC:2.7.1.-]
contig80711_2	aly:ARALYDRAFT_489442	45	80	44	1	241	2	756	833	5.00E-14	73.9	leucine-rich repeat family protein; K00924 [EC:2.7.1.-]
contig80711_2	vvi:100253808	41.38	87	51	1	262	2	865	945	6.00E-12	67	LRR receptor-like serine/threonine-protein kinase FLS2-like; K13420 LRR receptor-like serine/threonine-protein kinase FLS2 [EC:2.7.11.1]
contig80711_2	ath:AT4G28490	48	75	39	1	241	17	760	828	3.00E-11	64.7	HAE; receptor-like protein kinase 5; K08286 protein-serine/threonine kinase [EC:2.7.11.-]
contig80711_2	ath:AT5G46330	39.74	78	47	1	235	2	942	1011	7.00E-11	63.5	FLS2; LRR receptor-like serine/threonine-protein kinase FLS2; K13420 LRR receptor-like serine/threonine-protein kinase FLS2 [EC:2.7.11.1]
contig80711_2	osa:4337016	40.24	82	49	1	262	17	943	1022	2.00E-10	62.4	Os04g0618700; K13420 LRR receptor-like serine/threonine-protein kinase FLS2 [EC:2.7.11.1]
contig80711_2	aly:ARALYDRAFT_356368	39.08	87	53	2	262	2	935	1013	3.00E-10	61.6	FLS2; flagellin-sensitive 2; K13420 LRR receptor-like serine/threonine-protein kinase FLS2 [EC:2.7.11.1]
contig80711_2	osa:4333912	43.59	78	44	1	235	2	558	630	4.00E-10	61.2	Os03g0717000; K00924 [EC:2.7.1.-]
contig80711_2	ath:AT4G39400	41.25	80	47	1	241	2	950	1023	8.00E-10	60.1	BRI1; protein brassinosteroid insensitive 1; K13415 protein brassinosteroid insensitive 1 [EC:2.7.10.1 2.7.11.1]
contig80711_2	ath:AT1G28440	44	75	42	1	241	17	758	824	1.00E-09	59.3	HSL1; receptor-like protein kinase HSL1; K00924 [EC:2.7.1.-]
contig80711_2	ath:AT3G59420	37.35	83	52	2	250	2	578	655	2.00E-09	58.9	CR4; serine/threonine-protein kinase-like protein ACR4; K00924 [EC:2.7.1.-]
contig80711_2	ath:AT1G75820	38.75	80	49	1	241	2	760	831	3.00E-09	58.2	CLV1; receptor protein kinase CLAVATA1; K00924 [EC:2.7.1.-]
contig80711_2	aly:ARALYDRAFT_313416	41.03	78	46	1	235	2	626	698	1.00E-08	55.8	leucine-rich repeat family protein; K00924 [EC:2.7.1.-]
contig80711_2	osa:4324691	35.9	78	50	1	235	2	876	947	1.00E-08	55.8	Os01g0718300; K13415 protein brassinosteroid insensitive 1 [EC:2.7.10.1 2.7.11.1]
contig80711_2	vvi:100252647	39.74	78	47	1	235	2	946	1017	1.00E-08	55.8	systemin receptor SR160-like; K13415 protein brassinosteroid insensitive 1 [EC:2.7.10.1 2.7.11.1]
contig80711_2	osa:4333525	35.9	78	50	1	235	2	575	647	2.00E-08	55.5	Os03g0637800; K00924 [EC:2.7.1.-]
contig80711_2	ath:AT5G38990	38.16	76	47	1	229	2	597	667	2.00E-08	55.5	interleukin-1 receptor-associated kinase 4; K04733 interleukin-1 receptor-associated kinase 4 [EC:2.7.11.1]
contig80759_0	vvi:100262589	35.59	59	38	0	41	217	72	130	4.00E-07	51.2	uncharacterized LOC100262589; K11971 E3 ubiquitin-protein ligase RNF14 [EC:6.3.2.19]
contig80840_0	gmx:100499638	41.18	68	34	3	2	187	258	325	4.00E-06	47.8	auxin efflux carrier protein 3; K13947 auxin efflux carrier family
contig80840_0	gmx:100305383	40.58	69	34	3	2	187	258	326	5.00E-06	47.4	auxin efflux carrier protein 4; K13947 auxin efflux carrier family
contig80840_0	pop:POPTR_809416	39.39	66	36	2	2	187	262	327	9.00E-06	46.6	PIN9; auxin efflux carrier component; K13947 auxin efflux carrier family
contig81005_0	ath:AT1G75820	60.53	38	15	0	119	6	804	841	9.00E-08	53.1	CLV1; receptor protein kinase CLAVATA1; K00924 [EC:2.7.1.-]
contig81005_0	aly:ARALYDRAFT_489442	59.46	37	15	0	119	9	806	842	2.00E-07	52.4	leucine-rich repeat family protein; K00924 [EC:2.7.1.-]
contig81005_0	ath:AT5G25930	59.46	37	15	0	119	9	806	842	2.00E-07	52.4	Protein kinase family protein with leucine-rich repeat domain; K00924 [EC:2.7.1.-]
contig81005_0	ath:AT2G13790	56.76	37	16	0	119	9	408	444	3.00E-07	51.6	SERK4; somatic embryogenesis receptor kinase 4; K13417 somatic embryogenesis receptor kinase 4 [EC:2.7.10.1 2.7.11.1]
contig81005_0	osa:4341290	56.76	37	16	0	119	9	826	862	8.00E-07	50.1	Os06g0557100; K00924 [EC:2.7.1.-]
contig81005_0	aly:ARALYDRAFT_491347	54.05	37	17	0	119	9	400	436	1.00E-06	49.3	BAK1; bri1-associated receptor kinase; K13416 brassinosteroid insensitive 1-associated receptor kinase 1 [EC:2.7.10.1 2.7.11.1]
contig81005_0	vvi:100247683	54.05	37	17	0	119	9	415	451	1.00E-06	49.3	somatic embryogenesis receptor kinase-like; K13418 somatic embryogenesis receptor kinase 1 [EC:2.7.10.1 2.7.11.1]
contig81005_0	vvi:100253855	54.05	37	17	0	119	9	402	438	1.00E-06	49.3	BRASSINOSTEROID INSENSITIVE 1-associated receptor kinase 1-like; K13416 brassinosteroid insensitive 1-associated receptor kinase 1 [EC:2.7.10.1 2.7.11.1]
contig81005_0	ath:AT4G33430	54.05	37	17	0	119	9	403	439	1.00E-06	49.3	BAK1; BRASSINOSTEROID INSENSITIVE 1-associated receptor kinase 1; K13416 brassinosteroid insensitive 1-associated receptor kinase 1 [EC:2.7.10.1 2.7.11.1]
contig81005_0	ath:AT1G71830	54.05	37	17	0	119	9	416	452	1.00E-06	49.3	SERK1; somatic embryogenesis receptor kinase 1; K13418 somatic embryogenesis receptor kinase 1 [EC:2.7.10.1 2.7.11.1]
contig81005_0	ath:AT4G28490	54.05	37	17	0	119	9	806	842	2.00E-06	48.5	HAE; receptor-like protein kinase 5; K08286 protein-serine/threonine kinase [EC:2.7.11.-]
contig81005_0	osa:4337016	50	38	19	0	122	9	999	1036	3.00E-06	48.1	Os04g0618700; K13420 LRR receptor-like serine/threonine-protein kinase FLS2 [EC:2.7.11.1]
contig81005_0	vvi:100253808	52.63	38	18	0	122	9	917	954	9.00E-06	46.6	LRR receptor-like serine/threonine-protein kinase FLS2-like; K13420 LRR receptor-like serine/threonine-protein kinase FLS2 [EC:2.7.11.1]
contig81087_0	osa:4349826	34.78	69	45	1	212	6	623	688	4.00E-06	47.8	Os11g0157000; K12619 5'-3' exoribonuclease 2 [EC:3.1.13.-]
contig81107_0	aly:ARALYDRAFT_473243	77.42	62	14	0	188	3	47	108	3.00E-21	97.8	ATINT2; K08150 MFS transporter, SP family, solute carrier family 2 (myo-inositol transporter), member 13
contig81107_0	bdi:100834044	77.42	62	14	0	188	3	45	106	4.00E-21	97.4	probable inositol transporter 2-like; K08150 MFS transporter, SP family, solute carrier family 2 (myo-inositol transporter), member 13
contig81107_0	osa:4342413	77.42	62	14	0	188	3	45	106	4.00E-21	97.4	Os07g0151200; K08150 MFS transporter, SP family, solute carrier family 2 (myo-inositol transporter), member 13
contig81107_0	gmx:100814449	72.58	62	17	0	188	3	43	104	1.00E-20	96.3	inositol transporter 4-like; K08150 MFS transporter, SP family, solute carrier family 2 (myo-inositol transporter), member 13
contig81107_0	mtr:MTR_2g026160	74.19	62	16	0	188	3	46	107	4.00E-20	94.4	Inositol transporter; K08150 MFS transporter, SP family, solute carrier family 2 (myo-inositol transporter), member 13
contig81107_0	vvi:100264123	74.19	62	16	0	188	3	46	107	8.00E-20	93.2	inositol transporter 4-like; K08150 MFS transporter, SP family, solute carrier family 2 (myo-inositol transporter), member 13
contig81107_0	gmx:100803185	69.35	62	19	0	188	3	45	106	1.00E-19	92.8	probable inositol transporter 2-like; K08150 MFS transporter, SP family, solute carrier family 2 (myo-inositol transporter), member 13
contig81107_0	gmx:100783605	69.35	62	19	0	188	3	45	106	1.00E-19	92.4	probable inositol transporter 2-like; K08150 MFS transporter, SP family, solute carrier family 2 (myo-inositol transporter), member 13
contig81107_0	gmx:100818416	69.35	62	19	0	188	3	45	106	1.00E-19	92.4	probable inositol transporter 2-like; K08150 MFS transporter, SP family, solute carrier family 2 (myo-inositol transporter), member 13
contig81107_0	aly:ARALYDRAFT_482546	69.35	62	19	0	188	3	45	106	4.00E-19	90.9	ATINT3; K08150 MFS transporter, SP family, solute carrier family 2 (myo-inositol transporter), member 13
contig81107_0	mtr:MTR_2g049020	66.13	62	21	0	188	3	45	106	9.00E-19	89.7	Carbohydrate transporter/sugar porter; K08150 MFS transporter, SP family, solute carrier family 2 (myo-inositol transporter), member 13
contig81107_0	aly:ARALYDRAFT_915101	69.35	62	19	0	188	3	46	107	2.00E-18	89	ATINT4; K08150 MFS transporter, SP family, solute carrier family 2 (myo-inositol transporter), member 13
contig81107_0	ath:AT4G16480	67.74	62	20	0	188	3	46	107	2.00E-18	89	INT4; inositol transporter 4; K08150 MFS transporter, SP family, solute carrier family 2 (myo-inositol transporter), member 13
contig81107_0	vvi:100246301	70.97	62	18	0	188	3	45	106	5.00E-18	87.4	probable inositol transporter 2-like; K08150 MFS transporter, SP family, solute carrier family 2 (myo-inositol transporter), member 13
contig81107_0	gmx:100802679	67.74	62	20	0	188	3	53	114	1.00E-17	86.3	probable inositol transporter 1-like; K08150 MFS transporter, SP family, solute carrier family 2 (myo-inositol transporter), member 13
contig81107_0	zma:100383930	67.74	62	20	0	188	3	45	106	4.00E-17	84.3	uncharacterized LOC100383930; K08150 MFS transporter, SP family, solute carrier family 2 (myo-inositol transporter), member 13
contig81107_0	osa:4336377	69.35	62	19	0	188	3	45	106	5.00E-17	84	Os04g0511400; K08150 MFS transporter, SP family, solute carrier family 2 (myo-inositol transporter), member 13
contig81107_0	osa:4336250	66.13	62	21	0	188	3	50	111	2.00E-16	81.6	Os04g0491700; K08150 MFS transporter, SP family, solute carrier family 2 (myo-inositol transporter), member 13
contig81107_0	bdi:100836829	66.13	62	21	0	188	3	45	106	3.00E-16	81.3	probable inositol transporter 2-like; K08150 MFS transporter, SP family, solute carrier family 2 (myo-inositol transporter), member 13
contig81107_0	gmx:100815588	66.13	62	21	0	188	3	51	112	4.00E-16	80.9	probable inositol transporter 1-like; K08150 MFS transporter, SP family, solute carrier family 2 (myo-inositol transporter), member 13
contig81139_0	gmx:100819519	83.33	42	7	0	85	210	138	179	4.00E-15	77.8	solute carrier family 25 member 44-like; K15121 solute carrier family 25, member 44
contig81139_0	vvi:100254860	83.33	42	7	0	85	210	148	189	4.00E-15	77.8	solute carrier family 25 member 44-like; K15121 solute carrier family 25, member 44
contig81139_0	gmx:100781796	76.19	42	10	0	85	210	142	183	5.00E-14	73.9	solute carrier family 25 member 44-like; K15121 solute carrier family 25, member 44
contig81139_0	gmx:100782750	76.19	42	10	0	85	210	142	183	7.00E-14	73.6	solute carrier family 25 member 44-like; K15121 solute carrier family 25, member 44
contig81139_0	aly:ARALYDRAFT_909540	80.95	42	8	0	85	210	149	190	9.00E-14	73.2	mitochondrial substrate carrier family protein; K15121 solute carrier family 25, member 44
contig81139_0	ath:AT5G15640	80.95	42	8	0	85	210	149	190	9.00E-14	73.2	Mitochondrial substrate carrier family protein; K15121 solute carrier family 25, member 44
contig81139_0	zma:100284570	78.57	42	9	0	85	210	150	191	2.00E-13	72.4	cl31562_-1b; LOC100284570; K15121 solute carrier family 25, member 44
contig81139_0	osa:4334148	73.81	42	11	0	85	210	150	191	2.00E-13	72.4	Os03g0754800; K15121 solute carrier family 25, member 44
contig81139_0	bdi:100832082	76.19	42	10	0	85	210	151	192	2.00E-13	72	solute carrier family 25 member 44-like; K15121 solute carrier family 25, member 44
contig81139_0	zma:100194020	57.14	42	18	0	85	210	154	195	7.00E-08	53.5	uncharacterized LOC100194020; K15121 solute carrier family 25, member 44
contig81139_0	bdi:100824069	57.14	42	18	0	85	210	156	197	2.00E-07	52.4	solute carrier family 25 member 44-like; K15121 solute carrier family 25, member 44
contig81139_0	gmx:100807294	59.52	42	17	0	85	210	147	188	6.00E-07	50.4	solute carrier family 25 member 44-like; K15121 solute carrier family 25, member 44
contig81139_0	vvi:100242630	57.14	42	18	0	85	210	151	192	6.00E-07	50.4	solute carrier family 25 member 44-like; K15121 solute carrier family 25, member 44
contig81139_0	mtr:MTR_2g032610	57.14	42	18	0	85	210	150	191	1.00E-06	49.3	Solute carrier family 25 member; K15121 solute carrier family 25, member 44
contig81237_1	vvi:100246202	82.76	29	5	0	131	217	223	251	3.00E-16	55.1	replication factor C subunit 2-like; K10755 replication factor C subunit 2/4
contig81237_1	zma:100282678	75.86	29	7	0	131	217	224	252	6.00E-15	52.8	pco108913; LOC100282678; K10755 replication factor C subunit 2/4
contig81237_1	osa:4336704	75.86	29	7	0	131	217	228	256	1.00E-14	52.8	Os04g0569000; K10755 replication factor C subunit 2/4
contig81237_1	bdi:100829254	75.86	29	7	0	131	217	227	255	1.00E-14	52.8	replication factor C subunit 2-like; K10755 replication factor C subunit 2/4
contig81237_1	pop:POPTR_817339	79.31	29	6	0	131	217	223	251	2.00E-14	52.8	replication factor C subunit; K10755 replication factor C subunit 2/4
contig81237_1	gmx:100781364	75.86	29	7	0	131	217	224	252	3.00E-14	52.4	replication factor C subunit 2-like; K10755 replication factor C subunit 2/4
contig81237_1	ath:AT1G63160	75.86	29	7	0	131	217	226	254	6.00E-14	51.2	RFC2; replication factor C 2; K10755 replication factor C subunit 2/4
contig81237_1	gmx:100775926	72.41	29	8	0	131	217	225	253	2.00E-13	49.3	replication factor C subunit 2-like; K10755 replication factor C subunit 2/4
contig81237_1	vcn:VOLCADRAFT_84109	80.95	21	4	0	1	63	217	237	2.00E-06	39.7	rfc2; DNA replication factor C complex subunit 2; K10755 replication factor C subunit 2/4
contig81310_0	vvi:100260845	36.11	72	46	0	218	3	777	848	3.00E-09	58.2	5'-3' exoribonuclease 3-like; K12619 5'-3' exoribonuclease 2 [EC:3.1.13.-]
contig81310_0	vvi:100244254	37.5	72	45	0	218	3	752	823	7.00E-09	57	uncharacterized LOC100244254; K01855 tRNA pseudouridine38/39 synthase [EC:5.4.99.45]
contig81310_0	vvi:100243465	40.28	72	43	0	218	3	42	113	9.00E-09	56.6	uncharacterized LOC100243465; K13217 pre-mRNA-processing factor 39
contig81310_0	vvi:100243153	33.33	72	48	0	218	3	459	530	2.00E-07	52.4	zinc finger CCCH domain-containing protein 16-like; K14321 nucleoporin-like protein 2
contig81310_0	vvi:100261060	30.56	72	50	0	218	3	234	305	1.00E-06	49.3	uncharacterized LOC100261060; K13148 integrator complex subunit 11 [EC:3.1.27.-]
contig81310_2	vvi:100244254	43.59	39	22	0	224	108	752	790	3.00E-06	39.3	uncharacterized LOC100244254; K01855 tRNA pseudouridine38/39 synthase [EC:5.4.99.45]
contig81310_2	vvi:100243465	42.86	35	20	0	106	2	82	116	4.00E-06	34.3	uncharacterized LOC100243465; K13217 pre-mRNA-processing factor 39
contig81422_0	gmx:100305918	75	40	10	0	3	122	113	152	6.00E-14	64.3	uncharacterized LOC100305918; K02717 photosystem II oxygen-evolving enhancer protein 2
contig81422_0	gmx:100789641	75	40	10	0	3	122	109	148	6.00E-14	64.3	psbP-like protein 1, chloroplastic-like; K02717 photosystem II oxygen-evolving enhancer protein 2
contig81422_0	aly:ARALYDRAFT_485956	65	40	14	0	3	122	107	146	3.00E-13	61.2	photosystem II reaction center PsbP family protein; K02717 photosystem II oxygen-evolving enhancer protein 2
contig81422_0	ath:AT3G55330	65	40	14	0	3	122	108	147	4.00E-13	60.8	PPL1; PsbP-like protein 1; K02717 photosystem II oxygen-evolving enhancer protein 2
contig81422_0	bdi:100840391	62.5	40	15	0	3	122	164	203	1.00E-11	58.5	psbP-like protein 1, chloroplastic-like; K02717 photosystem II oxygen-evolving enhancer protein 2
contig81422_0	osa:4348816	67.5	40	13	0	3	122	399	438	2.00E-11	60.8	Os10g0461100; K02717 photosystem II oxygen-evolving enhancer protein 2
contig81422_0	osa:4345346	67.5	40	13	0	3	122	39	78	2.00E-11	60.8	Os08g0347500; K02717 photosystem II oxygen-evolving enhancer protein 2
contig81422_0	zma:100281199	67.5	40	13	0	3	122	118	157	3.00E-11	60.5	chloroplast oxygen-evolving complex/thylakoid lumenal 25.6kDa protein; K02717 photosystem II oxygen-evolving enhancer protein 2
contig81505_0	ath:AT2G13790	57.89	38	16	0	116	3	280	317	4.00E-06	47.8	SERK4; somatic embryogenesis receptor kinase 4; K13417 somatic embryogenesis receptor kinase 4 [EC:2.7.10.1 2.7.11.1]
contig81505_0	ath:AT3G59420	46.67	45	24	0	143	9	489	533	9.00E-06	46.6	CR4; serine/threonine-protein kinase-like protein ACR4; K00924 [EC:2.7.1.-]
contig81539_0	gmx:100797033	78.57	84	18	0	1	252	97	180	2.00E-36	148	probable UDP-arabinopyranose mutase 5-like; K13379 reversibly glycosylated polypeptide / UDP-arabinopyranose mutase [EC:2.4.1.- 5.4.99.30]
contig81539_0	gmx:100815848	76.19	84	20	0	1	252	94	177	8.00E-36	146	probable UDP-arabinopyranose mutase 5-like; K13379 reversibly glycosylated polypeptide / UDP-arabinopyranose mutase [EC:2.4.1.- 5.4.99.30]
contig81539_0	vvi:100246089	81.18	85	15	1	1	252	57	141	3.00E-35	144	probable UDP-arabinopyranose mutase 5-like; K13379 reversibly glycosylated polypeptide / UDP-arabinopyranose mutase [EC:2.4.1.- 5.4.99.30]
contig81539_0	mtr:MTR_7g079490	74.39	82	21	0	7	252	137	218	2.00E-34	141	Alpha-1,4-glucan-protein synthase; K13379 reversibly glycosylated polypeptide / UDP-arabinopyranose mutase [EC:2.4.1.- 5.4.99.30]
contig81539_0	ath:AT5G16510	69.05	84	26	0	1	252	57	140	5.00E-33	137	alpha-1,4-glucan-protein synthase family protein; K13379 reversibly glycosylated polypeptide / UDP-arabinopyranose mutase [EC:2.4.1.- 5.4.99.30]
contig81539_0	zma:100285211	71.43	84	24	0	1	252	56	139	4.00E-32	134	alpha-1,4-glucan-protein synthase; K13379 reversibly glycosylated polypeptide / UDP-arabinopyranose mutase [EC:2.4.1.- 5.4.99.30]
contig81539_0	bdi:100822188	71.43	84	24	1	1	252	56	138	5.00E-31	130	probable UDP-arabinopyranose mutase 2-like; K13379 reversibly glycosylated polypeptide / UDP-arabinopyranose mutase [EC:2.4.1.- 5.4.99.30]
contig81539_0	osa:4337282	72.62	84	23	1	1	252	56	137	8.00E-31	129	Os04g0660400; K13379 reversibly glycosylated polypeptide / UDP-arabinopyranose mutase [EC:2.4.1.- 5.4.99.30]
contig81539_0	vvi:100256140	54.22	83	37	1	7	252	62	144	4.00E-23	104	alpha-1,4-glucan-protein synthase [UDP-forming] 2-like; K13379 reversibly glycosylated polypeptide / UDP-arabinopyranose mutase [EC:2.4.1.- 5.4.99.30]
contig81539_0	vvi:100250902	53.01	83	38	1	7	252	62	144	5.00E-23	103	UDP-arabinopyranose mutase 1-like; K13379 reversibly glycosylated polypeptide / UDP-arabinopyranose mutase [EC:2.4.1.- 5.4.99.30]
contig81539_0	ath:AT3G02230	54.22	83	37	1	7	252	68	150	6.00E-23	103	RGP1; reversibly glycosylated polypeptide 1; K13379 reversibly glycosylated polypeptide / UDP-arabinopyranose mutase [EC:2.4.1.- 5.4.99.30]
contig81539_0	vvi:100246811	54.22	83	37	1	7	252	60	142	1.00E-22	102	UDP-arabinopyranose mutase 1-like; K13379 reversibly glycosylated polypeptide / UDP-arabinopyranose mutase [EC:2.4.1.- 5.4.99.30]
contig81539_0	bdi:100836426	51.81	83	39	1	7	252	60	142	1.00E-22	102	UDP-arabinopyranose mutase 3-like; K13379 reversibly glycosylated polypeptide / UDP-arabinopyranose mutase [EC:2.4.1.- 5.4.99.30]
contig81539_0	bdi:100838265	51.81	83	39	1	7	252	68	150	1.00E-22	102	UDP-arabinopyranose mutase 1-like; K13379 reversibly glycosylated polypeptide / UDP-arabinopyranose mutase [EC:2.4.1.- 5.4.99.30]
contig81539_0	zma:100274298	53.01	83	38	1	7	252	68	150	1.00E-22	102	uncharacterized LOC100274298; K13379 reversibly glycosylated polypeptide / UDP-arabinopyranose mutase [EC:2.4.1.- 5.4.99.30]
contig81539_0	zma:542592	53.01	83	38	1	7	252	68	150	1.00E-22	102	gpm374, 41kDa, RGP; golgi associated protein se-wap41; K13379 reversibly glycosylated polypeptide / UDP-arabinopyranose mutase [EC:2.4.1.- 5.4.99.30]
contig81539_0	osa:4333393	51.81	83	39	1	7	252	68	150	1.00E-22	102	Os03g0599800; K13379 reversibly glycosylated polypeptide / UDP-arabinopyranose mutase [EC:2.4.1.- 5.4.99.30]
contig81539_0	mtr:MTR_5g046030	53.01	83	38	1	7	252	61	143	2.00E-22	102	Alpha-1 4-glucan-protein synthase; K13379 reversibly glycosylated polypeptide / UDP-arabinopyranose mutase [EC:2.4.1.- 5.4.99.30]
contig81539_0	aly:ARALYDRAFT_488410	53.01	83	38	1	7	252	68	150	2.00E-22	102	RGP2; reversibly glycosylated polypeptide-3; K13379 reversibly glycosylated polypeptide / UDP-arabinopyranose mutase [EC:2.4.1.- 5.4.99.30]
contig81539_0	ath:AT5G15650	53.01	83	38	1	7	252	68	150	2.00E-22	102	RGP2; reversibly glycosylated polypeptide 2; K13379 reversibly glycosylated polypeptide / UDP-arabinopyranose mutase [EC:2.4.1.- 5.4.99.30]
contig81624_0	vvi:100252922	82	50	9	0	33	182	39	88	2.00E-20	95.5	ATP-dependent DNA helicase Q-like 1-like; K10901 bloom syndrome protein [EC:3.6.4.12]
contig81624_0	mtr:MTR_1g083840	69.49	59	17	1	9	182	40	98	5.00E-19	90.5	Bloom syndrome protein-like protein; K10901 bloom syndrome protein [EC:3.6.4.12]
contig81624_0	gmx:100806070	67.8	59	18	2	9	182	36	93	2.00E-17	85.1	ATP-dependent DNA helicase Q-like 1-like; K10901 bloom syndrome protein [EC:3.6.4.12]
contig81624_0	ath:AT3G05740	76	50	12	0	33	182	39	88	1.00E-15	79.7	RECQI1; ATP-dependent DNA helicase Q-like 1; K10901 bloom syndrome protein [EC:3.6.4.12]
contig81624_0	bdi:100824532	66.67	48	16	0	33	176	35	82	1.00E-14	76.3	ATP-dependent DNA helicase Q-like 1-like; K10901 bloom syndrome protein [EC:3.6.4.12]
contig81624_0	osa:4351098	62.5	48	18	0	33	176	37	84	3.00E-13	71.2	Os11g0672700; K10901 bloom syndrome protein [EC:3.6.4.12]
contig81647_0	vvi:100258101	29.11	79	56	0	12	248	157	235	3.00E-06	48.1	regulator of nonsense transcripts 2-like; K14327 regulator of nonsense transcripts 2
contig81647_0	vvi:100261060	26.83	82	60	0	3	248	538	619	9.00E-06	46.6	uncharacterized LOC100261060; K13148 integrator complex subunit 11 [EC:3.1.27.-]
contig81771_0	vvi:100258335	41.46	82	48	0	2	247	419	500	2.00E-12	68.9	DNA-directed RNA polymerases I, II, and III subunit RPABC1-like; K03013 DNA-directed RNA polymerases I, II, and III subunit RPABC1
contig81854_0	aly:ARALYDRAFT_471804	80.3	66	13	0	2	199	209	274	3.00E-25	111	HSP70B; K03283 heat shock 70kDa protein 1/8
contig81854_0	bdi:100839302	80.3	66	13	0	2	199	209	274	4.00E-25	110	heat shock cognate 70 kDa protein 4-like; K03283 heat shock 70kDa protein 1/8
contig81854_0	vvi:100259551	80.3	66	13	0	2	199	210	275	4.00E-25	110	heat shock cognate 70 kDa protein 1-like; K03283 heat shock 70kDa protein 1/8
contig81854_0	gmx:100787543	78.79	66	14	0	2	199	210	275	9.00E-25	109	heat shock cognate 70 kDa protein 2-like; K03283 heat shock 70kDa protein 1/8
contig81854_0	vvi:100253562	78.79	66	14	0	2	199	210	275	9.00E-25	109	heat shock cognate 70 kDa protein-like; K03283 heat shock 70kDa protein 1/8
contig81854_0	gmx:100782173	78.79	66	14	0	2	199	209	274	1.00E-24	109	heat shock 70 kDa protein-like; K03283 heat shock 70kDa protein 1/8
contig81854_0	mtr:MTR_4g130540	78.79	66	14	0	2	199	209	274	1.00E-24	108	Heat-shock protein; K03283 heat shock 70kDa protein 1/8
contig81854_0	vvi:100265651	78.79	66	14	0	2	199	210	275	1.00E-24	108	heat shock cognate 70 kDa protein 2-like; K03283 heat shock 70kDa protein 1/8
contig81854_0	ath:AT1G16030	77.27	66	15	0	2	199	209	274	1.00E-24	108	Hsp70b; heat shock protein 70B; K03283 heat shock 70kDa protein 1/8
contig81854_0	osa:4334598	77.27	66	15	0	2	199	211	276	2.00E-24	108	Os03g0821100; K03283 heat shock 70kDa protein 1/8
contig81854_0	mtr:MTR_7g024390	78.79	66	14	0	2	199	210	275	2.00E-24	108	Heat shock protein; K03283 heat shock 70kDa protein 1/8
contig81854_0	mtr:MTR_7g099680	78.79	66	14	0	2	199	210	275	2.00E-24	108	Heat shock protein; K03283 heat shock 70kDa protein 1/8
contig81854_0	gmx:100798307	78.79	66	14	0	2	199	210	275	2.00E-24	108	heat shock cognate 70 kDa protein-like; K03283 heat shock 70kDa protein 1/8
contig81854_0	gmx:100790356	77.27	66	15	0	2	199	209	274	2.00E-24	108	heat shock 70 kDa protein-like; K03283 heat shock 70kDa protein 1/8
contig81854_0	bdi:100827922	78.79	66	14	0	2	199	210	275	2.00E-24	108	heat shock cognate 70 kDa protein-like; K03283 heat shock 70kDa protein 1/8
contig81854_0	aly:ARALYDRAFT_897104	78.79	66	14	0	2	199	211	276	2.00E-24	108	HSP70-3; K03283 heat shock 70kDa protein 1/8
contig81854_0	zma:100501536	78.79	66	14	0	2	199	209	274	2.00E-24	108	uncharacterized LOC100501536; K03283 heat shock 70kDa protein 1/8
contig81854_0	osa:4339012	78.79	66	14	0	2	199	209	274	2.00E-24	108	Os05g0460000; K03283 heat shock 70kDa protein 1/8
contig81854_0	ath:AT1G56410	78.79	66	14	0	2	199	210	275	2.00E-24	108	ERD2; heat shock protein-70 cognate protein; K03283 heat shock 70kDa protein 1/8
contig81854_0	ath:AT3G09440	78.79	66	14	0	2	199	210	275	2.00E-24	108	protein heat shock protein 70-3; K03283 heat shock 70kDa protein 1/8
contig81855_2	aly:ARALYDRAFT_471804	85.71	70	10	0	1	210	201	270	1.00E-28	122	HSP70B; K03283 heat shock 70kDa protein 1/8
contig81855_2	bdi:100839302	85.71	70	10	0	1	210	201	270	1.00E-28	122	heat shock cognate 70 kDa protein 4-like; K03283 heat shock 70kDa protein 1/8
contig81855_2	vvi:100259551	85.71	70	10	0	1	210	202	271	1.00E-28	122	heat shock cognate 70 kDa protein 1-like; K03283 heat shock 70kDa protein 1/8
contig81855_2	vvi:100253562	85.71	70	10	0	1	210	202	271	1.00E-28	122	heat shock cognate 70 kDa protein-like; K03283 heat shock 70kDa protein 1/8
contig81855_2	gmx:100787543	84.29	70	11	0	1	210	202	271	3.00E-28	121	heat shock cognate 70 kDa protein 2-like; K03283 heat shock 70kDa protein 1/8
contig81855_2	osa:4334598	84.29	70	11	0	1	210	203	272	3.00E-28	121	Os03g0821100; K03283 heat shock 70kDa protein 1/8
contig81855_2	gmx:100782173	84.29	70	11	0	1	210	201	270	5.00E-28	120	heat shock 70 kDa protein-like; K03283 heat shock 70kDa protein 1/8
contig81855_2	vvi:100265651	84.29	70	11	0	1	210	202	271	5.00E-28	120	heat shock cognate 70 kDa protein 2-like; K03283 heat shock 70kDa protein 1/8
contig81855_2	ath:AT1G16030	82.86	70	12	0	1	210	201	270	5.00E-28	120	Hsp70b; heat shock protein 70B; K03283 heat shock 70kDa protein 1/8
contig81855_2	mtr:MTR_4g130540	84.29	70	11	0	1	210	201	270	6.00E-28	120	Heat-shock protein; K03283 heat shock 70kDa protein 1/8
contig81855_2	bdi:100825082	82.86	70	12	0	1	210	203	272	6.00E-28	120	heat shock cognate 70 kDa protein 1-like; K03283 heat shock 70kDa protein 1/8
contig81855_2	mtr:MTR_7g024390	84.29	70	11	0	1	210	202	271	8.00E-28	119	Heat shock protein; K03283 heat shock 70kDa protein 1/8
contig81855_2	mtr:MTR_7g099680	84.29	70	11	0	1	210	202	271	8.00E-28	119	Heat shock protein; K03283 heat shock 70kDa protein 1/8
contig81855_2	gmx:100798307	84.29	70	11	0	1	210	202	271	8.00E-28	119	heat shock cognate 70 kDa protein-like; K03283 heat shock 70kDa protein 1/8
contig81855_2	bdi:100843308	84.29	70	11	0	1	210	202	271	8.00E-28	119	heat shock cognate 70 kDa protein 2-like; K03283 heat shock 70kDa protein 1/8
contig81855_2	bdi:100827922	84.29	70	11	0	1	210	202	271	8.00E-28	119	heat shock cognate 70 kDa protein-like; K03283 heat shock 70kDa protein 1/8
contig81855_2	aly:ARALYDRAFT_897104	84.29	70	11	0	1	210	203	272	8.00E-28	119	HSP70-3; K03283 heat shock 70kDa protein 1/8
contig81855_2	zma:100501536	84.29	70	11	0	1	210	201	270	8.00E-28	119	uncharacterized LOC100501536; K03283 heat shock 70kDa protein 1/8
contig81855_2	osa:4339012	84.29	70	11	0	1	210	201	270	8.00E-28	119	Os05g0460000; K03283 heat shock 70kDa protein 1/8
contig81855_2	ath:AT1G56410	84.29	70	11	0	1	210	202	271	8.00E-28	119	ERD2; heat shock protein-70 cognate protein; K03283 heat shock 70kDa protein 1/8
contig81859_0	aly:ARALYDRAFT_471804	80.46	87	16	1	1	258	186	272	2.00E-34	141	HSP70B; K03283 heat shock 70kDa protein 1/8
contig81859_0	vvi:100259551	80.46	87	16	1	1	258	187	273	2.00E-34	141	heat shock cognate 70 kDa protein 1-like; K03283 heat shock 70kDa protein 1/8
contig81859_0	gmx:100787543	79.31	87	17	1	1	258	187	273	4.00E-34	140	heat shock cognate 70 kDa protein 2-like; K03283 heat shock 70kDa protein 1/8
contig81859_0	vvi:100253562	79.31	87	17	1	1	258	187	273	4.00E-34	140	heat shock cognate 70 kDa protein-like; K03283 heat shock 70kDa protein 1/8
contig81859_0	bdi:100839302	80.46	87	16	1	1	258	186	272	6.00E-34	140	heat shock cognate 70 kDa protein 4-like; K03283 heat shock 70kDa protein 1/8
contig81859_0	vvi:100265651	79.31	87	17	1	1	258	187	273	8.00E-34	139	heat shock cognate 70 kDa protein 2-like; K03283 heat shock 70kDa protein 1/8
contig81859_0	osa:4334598	78.16	87	18	1	1	258	188	274	1.00E-33	139	Os03g0821100; K03283 heat shock 70kDa protein 1/8
contig81859_0	ath:AT1G16030	78.16	87	18	1	1	258	186	272	1.00E-33	139	Hsp70b; heat shock protein 70B; K03283 heat shock 70kDa protein 1/8
contig81859_0	mtr:MTR_7g024390	79.31	87	17	1	1	258	187	273	1.00E-33	139	Heat shock protein; K03283 heat shock 70kDa protein 1/8
contig81859_0	mtr:MTR_7g099680	79.31	87	17	1	1	258	187	273	1.00E-33	139	Heat shock protein; K03283 heat shock 70kDa protein 1/8
contig81859_0	gmx:100798307	79.31	87	17	1	1	258	187	273	1.00E-33	139	heat shock cognate 70 kDa protein-like; K03283 heat shock 70kDa protein 1/8
contig81859_0	bdi:100827922	79.31	87	17	1	1	258	187	273	1.00E-33	139	heat shock cognate 70 kDa protein-like; K03283 heat shock 70kDa protein 1/8
contig81859_0	aly:ARALYDRAFT_897104	79.31	87	17	1	1	258	188	274	1.00E-33	139	HSP70-3; K03283 heat shock 70kDa protein 1/8
contig81859_0	ath:AT3G09440	79.31	87	17	1	1	258	187	273	1.00E-33	139	protein heat shock protein 70-3; K03283 heat shock 70kDa protein 1/8
contig81859_0	bdi:100825082	77.01	87	19	1	1	258	188	274	2.00E-33	138	heat shock cognate 70 kDa protein 1-like; K03283 heat shock 70kDa protein 1/8
contig81859_0	bdi:100843308	78.16	87	18	1	1	258	187	273	3.00E-33	137	heat shock cognate 70 kDa protein 2-like; K03283 heat shock 70kDa protein 1/8
contig81859_0	osa:4351208	78.16	87	18	1	1	258	187	273	3.00E-33	137	Os11g0703900; K03283 heat shock 70kDa protein 1/8
contig81859_0	osa:4332413	78.16	87	18	1	1	258	187	273	3.00E-33	137	Os03g0276500; K03283 heat shock 70kDa protein 1/8
contig81859_0	ath:AT3G12580	78.16	87	18	1	1	258	187	273	3.00E-33	137	HSP70; heat shock protein 70-4; K03283 heat shock 70kDa protein 1/8
contig81859_0	gmx:100782173	79.31	87	17	1	1	258	186	272	4.00E-33	137	heat shock 70 kDa protein-like; K03283 heat shock 70kDa protein 1/8
contig81945_0	vvi:100247527	78.48	79	17	0	5	241	4	82	3.00E-33	137	adenylate isopentenyltransferase-like; K10760 adenylate isopentenyltransferase (cytokinin synthase)
contig81945_0	vvi:100241089	65.91	44	15	0	104	235	77	120	1.00E-13	72.8	protein PHYLLO, chloroplastic-like; K14759 isochorismate synthase / 2-succinyl-5-enolpyruvyl-6-hydroxy-3-cyclohexene-1-carboxylate synthase / 2-succinyl-6-hydroxy-2,4-cyclohexadiene-1-carboxylate synthase / O-succinylbenzoate synthase [EC:5.4.4.2 2.2.1.9 4.2.99.20 4.2.1.113]
contig81965_0	ath:AT2G44490	56.25	32	14	0	163	258	25	56	2.00E-10	45.1	PEN2; beta-glucosidase 26; K01237 myrosinase [EC:3.2.1.147]
contig81965_0	ath:AT3G60120	53.12	32	15	0	163	258	25	56	4.00E-09	41.6	BGLU27; beta glucosidase 27; K01238 [EC:3.2.1.-]
contig81965_0	osa:4336146	44.44	63	35	1	70	258	13	72	3.00E-08	54.7	Os04g0474900; K01188 beta-glucosidase [EC:3.2.1.21]
contig81965_0	ath:AT5G24550	58.82	34	14	0	157	258	41	74	2.00E-07	52	BGLU32; beta glucosidase 32; K01238 [EC:3.2.1.-]
contig81965_0	vvi:100252705	58.82	34	14	0	157	258	45	78	6.00E-07	50.4	beta-glucosidase 13-like; K01188 beta-glucosidase [EC:3.2.1.21]
contig81965_0	ath:AT1G52400	51.72	29	14	0	172	258	53	81	8.00E-07	40.4	BGLU18; beta glucosidase 18; K15748 beta-D-glucopyranosyl abscisate beta-glucosidase [EC:3.2.1.175]
contig81965_0	ath:AT2G44460	55.88	34	15	0	157	258	38	71	8.00E-07	50.1	BGLU28; beta glucosidase 28; K01237 myrosinase [EC:3.2.1.147]
contig81965_0	ath:AT1G61820	53.12	32	15	0	163	258	41	72	1.00E-06	38.9	BGLU46; beta glucosidase 46; K05350 beta-glucosidase [EC:3.2.1.21]
contig81965_0	aly:ARALYDRAFT_475147	53.12	32	15	0	163	258	41	72	2.00E-06	39.3	BGLU46; K05350 beta-glucosidase [EC:3.2.1.21]
contig81965_0	ath:AT5G24540	55.88	34	15	0	157	258	41	74	3.00E-06	48.1	BGLU31; beta glucosidase 31; K01238 [EC:3.2.1.-]
contig81965_0	aly:ARALYDRAFT_474364	51.72	29	14	0	172	258	53	81	8.00E-06	39.7	beta-glucosidase 1; K15748 beta-D-glucopyranosyl abscisate beta-glucosidase [EC:3.2.1.175]
contig82021_0	vvi:100252573	86.49	37	5	0	73	183	568	604	4.00E-13	70.9	ubiquitin carboxyl-terminal hydrolase 12-like; K11838 ubiquitin carboxyl-terminal hydrolase 7 [EC:3.1.2.15]
contig82021_0	zma:100383306	86.11	36	5	0	73	180	55	90	1.00E-12	69.3	uncharacterized LOC100383306; K11838 ubiquitin carboxyl-terminal hydrolase 7 [EC:3.1.2.15]
contig82021_0	bdi:100831891	83.78	37	6	0	73	183	573	609	2.00E-12	68.6	ubiquitin carboxyl-terminal hydrolase 12-like; K11838 ubiquitin carboxyl-terminal hydrolase 7 [EC:3.1.2.15]
contig82021_0	vvi:100266796	81.08	37	7	0	73	183	569	605	4.00E-12	67.8	ubiquitin carboxyl-terminal hydrolase 12-like; K11838 ubiquitin carboxyl-terminal hydrolase 7 [EC:3.1.2.15]
contig82021_0	bdi:100834129	86.11	36	5	0	73	180	574	609	8.00E-12	66.6	ubiquitin carboxyl-terminal hydrolase 12-like; K11838 ubiquitin carboxyl-terminal hydrolase 7 [EC:3.1.2.15]
contig82021_0	vvi:100244518	86.11	36	5	0	73	180	570	605	8.00E-12	66.6	ubiquitin carboxyl-terminal hydrolase 12-like; K11838 ubiquitin carboxyl-terminal hydrolase 7 [EC:3.1.2.15]
contig82021_0	aly:ARALYDRAFT_487470	86.11	36	5	0	73	180	571	606	1.00E-11	66.2	UBP12; ubiquitin-specific protease 12; K11838 ubiquitin carboxyl-terminal hydrolase 7 [EC:3.1.2.15]
contig82021_0	ath:AT5G06600	86.11	36	5	0	73	180	572	607	1.00E-11	66.2	UBP12; ubiquitin carboxyl-terminal hydrolase 12; K11838 ubiquitin carboxyl-terminal hydrolase 7 [EC:3.1.2.15]
contig82021_0	mtr:MTR_5g086700	81.08	37	7	0	73	183	576	612	1.00E-11	65.9	Ubiquitin carboxyl-terminal hydrolase; K11838 ubiquitin carboxyl-terminal hydrolase 7 [EC:3.1.2.15]
contig82021_0	gmx:100778442	81.08	37	7	0	73	183	572	608	2.00E-11	65.5	ubiquitin carboxyl-terminal hydrolase 12-like; K11838 ubiquitin carboxyl-terminal hydrolase 7 [EC:3.1.2.15]
contig82021_0	mtr:MTR_1g041240	80.56	36	7	0	73	180	573	608	2.00E-11	65.1	Ubiquitin carboxyl-terminal hydrolase; K11838 ubiquitin carboxyl-terminal hydrolase 7 [EC:3.1.2.15]
contig82021_0	ath:AT3G11910	80.56	36	7	0	73	180	570	605	5.00E-11	63.9	UBP13; ubiquitin carboxyl-terminal hydrolase 13; K11838 ubiquitin carboxyl-terminal hydrolase 7 [EC:3.1.2.15]
contig82021_0	gmx:100810922	78.38	37	8	0	73	183	571	607	7.00E-11	63.5	ubiquitin carboxyl-terminal hydrolase 12-like; K11838 ubiquitin carboxyl-terminal hydrolase 7 [EC:3.1.2.15]
contig82021_0	gmx:100781560	78.38	37	8	0	73	183	571	607	7.00E-11	63.5	ubiquitin carboxyl-terminal hydrolase 13-like; K11838 ubiquitin carboxyl-terminal hydrolase 7 [EC:3.1.2.15]
contig82021_0	mtr:MTR_3g079840	75.68	37	9	0	73	183	601	637	9.00E-11	63.2	Ubiquitin carboxyl-terminal hydrolase family protein; K11838 ubiquitin carboxyl-terminal hydrolase 7 [EC:3.1.2.15]
contig82021_0	gmx:100337654	66.67	36	12	0	73	180	576	611	2.00E-07	52	ubiquitin specific protease 12; K11838 ubiquitin carboxyl-terminal hydrolase 7 [EC:3.1.2.15]
contig82026_1	gmx:100499665	100	27	0	0	3	83	102	128	1.00E-08	56.2	uncharacterized LOC100499665; K02955 small subunit ribosomal protein S14e
contig82026_1	bdi:100838855	100	27	0	0	3	83	103	129	1.00E-08	56.2	40S ribosomal protein S14-like; K02955 small subunit ribosomal protein S14e
contig82026_1	bdi:100839846	100	27	0	0	3	83	102	128	1.00E-08	56.2	40S ribosomal protein S14-like; K02955 small subunit ribosomal protein S14e
contig82026_1	aly:ARALYDRAFT_478490	100	27	0	0	3	83	102	128	1.00E-08	56.2	40S ribosomal protein S14; K02955 small subunit ribosomal protein S14e
contig82026_1	aly:ARALYDRAFT_482591	100	27	0	0	3	83	103	129	1.00E-08	56.2	40S ribosomal protein S14; K02955 small subunit ribosomal protein S14e
contig82026_1	zma:100286294	100	27	0	0	3	83	102	128	1.00E-08	56.2	40S ribosomal protein S14; K02955 small subunit ribosomal protein S14e
contig82026_1	zma:100216896	100	27	0	0	3	83	103	129	1.00E-08	56.2	cl25046_1a; LOC100216896; K02955 small subunit ribosomal protein S14e
contig82026_1	zma:100192550	100	27	0	0	3	83	102	128	1.00E-08	56.2	pco069156; LOC100192550; K02955 small subunit ribosomal protein S14e
contig82026_1	osa:4335791	100	27	0	0	3	83	103	129	1.00E-08	56.2	Os04g0413600; K02955 small subunit ribosomal protein S14e
contig82026_1	osa:4329563	100	27	0	0	3	83	103	129	1.00E-08	56.2	Os02g0534800; K02955 small subunit ribosomal protein S14e
contig82026_1	osa:4328392	100	27	0	0	3	83	102	128	1.00E-08	56.2	Os02g0162500; K02955 small subunit ribosomal protein S14e
contig82026_1	ath:AT3G11510	100	27	0	0	3	83	102	128	1.00E-08	56.2	40S ribosomal protein S14-2; K02955 small subunit ribosomal protein S14e
contig82026_1	ath:AT2G36160	100	27	0	0	3	83	102	128	1.00E-08	56.2	40S ribosomal protein S14-1; K02955 small subunit ribosomal protein S14e
contig82026_1	ath:AT3G52580	100	27	0	0	3	83	102	128	1.00E-08	56.2	40S ribosomal protein S14-3; K02955 small subunit ribosomal protein S14e
contig82026_1	mtr:MTR_4g096790	96.3	27	1	0	3	83	103	129	3.00E-08	55.1	40S ribosomal protein S14; K02955 small subunit ribosomal protein S14e
contig82026_1	bdi:100842625	96.3	27	1	0	3	83	102	128	3.00E-08	55.1	40S ribosomal protein S14-like; K02955 small subunit ribosomal protein S14e
contig82026_1	vvi:100248468	96.3	27	1	0	3	83	102	128	3.00E-08	55.1	40S ribosomal protein S14-like; K02955 small subunit ribosomal protein S14e
contig82026_1	vvi:100250326	96.3	27	1	0	3	83	102	128	3.00E-08	55.1	40S ribosomal protein S14-like; K02955 small subunit ribosomal protein S14e
contig82026_1	vvi:100256298	96.3	27	1	0	3	83	102	128	3.00E-08	55.1	40S ribosomal protein S14-like; K02955 small subunit ribosomal protein S14e
contig82026_1	vcn:VOLCADRAFT_77431	92.59	27	2	0	3	83	105	131	6.00E-08	53.9	rps14; component of cytosolic 80S ribosome and 40S small subunit; K02955 small subunit ribosomal protein S14e
contig82196_0	vvi:100261877	96.55	29	1	0	190	276	236	264	4.00E-19	60.8	DNA replication licensing factor mcm5-A-like; K02209 minichromosome maintenance protein 5 (cell division control protein 46)
contig82196_0	aly:ARALYDRAFT_480240	96.55	29	1	0	190	276	231	259	6.00E-19	60.8	minichromosome maintenance family protein; K02209 minichromosome maintenance protein 5 (cell division control protein 46)
contig82196_0	ath:AT2G07690	96.55	29	1	0	190	276	231	259	6.00E-19	60.8	MCM5; minichromosome maintenance protein 5 (cell division control protein 46); K02209 minichromosome maintenance protein 5 (cell division control protein 46)
contig82196_0	gmx:100800649	86.21	29	4	0	190	276	236	264	8.00E-18	57.8	DNA replication licensing factor mcm5-A-like; K02209 minichromosome maintenance protein 5 (cell division control protein 46)
contig82196_0	osa:4331016	96.55	29	1	0	190	276	235	263	8.00E-18	60.8	Os02g0797400; K02209 minichromosome maintenance protein 5 (cell division control protein 46)
contig82196_0	gmx:100779483	82.76	29	5	0	190	276	236	264	2.00E-17	56.6	DNA replication licensing factor mcm5-A-like; K02209 minichromosome maintenance protein 5 (cell division control protein 46)
contig82196_0	bdi:100831346	93.1	29	2	0	190	276	233	261	2.00E-17	59.3	DNA replication licensing factor mcm5-A-like; K02209 minichromosome maintenance protein 5 (cell division control protein 46)
contig82196_0	vcn:VOLCADRAFT_107221	70.83	24	7	0	2	73	222	245	9.00E-10	40.4	mcm5; minichromosome maintenance protein 5; K02209 minichromosome maintenance protein 5 (cell division control protein 46)
contig82196_0	cre:CHLREDRAFT_171623	66.67	24	8	0	2	73	221	244	1.00E-09	41.2	MCM5; minichromosome maintenance protein 5; K02209 minichromosome maintenance protein 5 (cell division control protein 46)
contig82196_0	cme:CMF173C	48.39	31	16	0	184	276	223	253	2.00E-06	38.1	DNA replication licensing factor MCM5; K02209 minichromosome maintenance protein 5 (cell division control protein 46)
contig82245_0	vvi:100258335	52	50	24	0	152	3	458	507	4.00E-08	54.3	DNA-directed RNA polymerases I, II, and III subunit RPABC1-like; K03013 DNA-directed RNA polymerases I, II, and III subunit RPABC1
contig82245_1	vvi:100258335	42.47	73	42	0	223	5	411	483	6.00E-12	67	DNA-directed RNA polymerases I, II, and III subunit RPABC1-like; K03013 DNA-directed RNA polymerases I, II, and III subunit RPABC1
contig82255_0	gmx:100806552	47.37	76	40	0	233	6	9	84	3.00E-14	74.7	ATP-dependent DNA helicase recG-like; K03655 ATP-dependent DNA helicase RecG [EC:3.6.4.12]
contig82285_0	mtr:MTR_1g081630	75	32	8	0	202	107	221	252	1.00E-07	52.8	Cysteine synthase; K01738 cysteine synthase A [EC:2.5.1.47]
contig82285_0	gmx:100775420	75	32	8	0	202	107	222	253	3.00E-07	51.6	cysteine synthase-like; K01738 cysteine synthase A [EC:2.5.1.47]
contig82285_0	gmx:100804065	68.75	32	10	0	202	107	219	250	3.00E-07	51.6	cysteine synthase-like; K01738 cysteine synthase A [EC:2.5.1.47]
contig82285_0	vvi:100264196	71.88	32	9	0	202	107	222	253	2.00E-06	48.9	cysteine synthase-like; K01738 cysteine synthase A [EC:2.5.1.47]
contig82285_0	osa:4334101	68.75	32	10	0	202	107	222	253	4.00E-06	47.8	Os03g0747800; K01738 cysteine synthase A [EC:2.5.1.47]
contig82285_0	mtr:MTR_1g081610	68.75	32	10	0	202	107	222	253	9.00E-06	46.6	Cysteine synthase; K01738 cysteine synthase A [EC:2.5.1.47]
contig82285_0	gmx:100794958	65.62	32	11	0	202	107	222	253	9.00E-06	46.6	cysteine synthase-like; K01738 cysteine synthase A [EC:2.5.1.47]
contig82285_0	gmx:547631	68.75	32	10	0	202	107	222	253	9.00E-06	46.6	cysteine synthase (EC:2.5.1.47); K01738 cysteine synthase A [EC:2.5.1.47]
contig82285_0	gmx:100101865	65.62	32	11	0	202	107	222	253	9.00E-06	46.6	OAS-TL1; cysteine synthase (EC:2.5.1.47); K01738 cysteine synthase A [EC:2.5.1.47]
contig82285_0	aly:ARALYDRAFT_318977	65.62	32	11	0	202	107	202	233	9.00E-06	46.6	cysteine synthase; K01738 cysteine synthase A [EC:2.5.1.47]
contig82285_0	ath:AT3G04940	73.33	30	8	0	202	113	222	251	9.00E-06	46.6	CYSD1; cysteine synthase D1; K01738 cysteine synthase A [EC:2.5.1.47]
contig82367_0	ath:AT2G36800	82.22	45	8	0	11	145	11	55	3.00E-16	81.3	DOGT1; cytokinin-O-glucosyltransferase 3; K13496 UDP-glucosyl transferase 73C [EC:2.4.1.-]
contig82367_0	ath:AT2G36790	80	45	9	0	11	145	12	56	6.00E-16	80.5	UGT73C6; flavonol-3-O-glycoside-7-O-glucosyltransferase 1; K13496 UDP-glucosyl transferase 73C [EC:2.4.1.-]
contig82367_0	ath:AT2G36780	82.22	45	8	0	11	145	13	57	9.00E-16	79.7	UDP-glucosyl transferase 73C; K13496 UDP-glucosyl transferase 73C [EC:2.4.1.-]
contig82367_0	ath:AT2G36760	79.55	44	9	0	11	142	13	56	3.00E-15	78.2	UGT73C2; UDP-glucosyl transferase 73C; K13496 UDP-glucosyl transferase 73C [EC:2.4.1.-]
contig82367_0	aly:ARALYDRAFT_902799	77.78	45	10	0	11	145	13	57	1.00E-14	76.3	UDP-glucoronosyl/UDP-glucosyl transferase family protein; K13496 UDP-glucosyl transferase 73C [EC:2.4.1.-]
contig82367_0	ath:AT2G36750	75.56	45	11	0	11	145	9	53	3.00E-14	74.7	UGT73C1; cytokinin-O-glucosyltransferase 1; K13496 UDP-glucosyl transferase 73C [EC:2.4.1.-]
contig82367_0	ath:AT2G36770	73.33	45	12	0	11	145	13	57	7.00E-13	70.1	UDP-glucosyl transferase 73C; K13496 UDP-glucosyl transferase 73C [EC:2.4.1.-]
contig82367_0	ath:AT3G53160	49.09	55	27	2	11	172	7	59	7.00E-08	53.5	UGT73C7; UDP-glucosyl transferase 73C7; K13496 UDP-glucosyl transferase 73C [EC:2.4.1.-]
contig82371_2	vvi:100253446	89.13	46	5	0	6	143	184	229	2.00E-21	98.6	geranylgeranyl transferase type-2 subunit beta-like; K05956 geranylgeranyl transferase type-2 subunit beta [EC:2.5.1.60]
contig82371_2	vvi:100255737	84.78	46	7	0	6	143	184	229	5.00E-20	94	geranylgeranyl transferase type-2 subunit beta-like; K05956 geranylgeranyl transferase type-2 subunit beta [EC:2.5.1.60]
contig82371_2	aly:ARALYDRAFT_488063	84.78	46	7	0	6	143	180	225	6.00E-20	93.6	beta subunit of rab geranylgeranyltransferase; K05956 geranylgeranyl transferase type-2 subunit beta [EC:2.5.1.60]
contig82371_2	zma:100193289	84.78	46	7	0	6	143	155	200	2.00E-19	92	AY104360; LOC100193289; K05956 geranylgeranyl transferase type-2 subunit beta [EC:2.5.1.60]
contig82371_2	osa:4346013	84.78	46	7	0	6	143	184	229	2.00E-19	92	Os08g0512300; K05956 geranylgeranyl transferase type-2 subunit beta [EC:2.5.1.60]
contig82371_2	gmx:100793642	86.96	46	6	0	6	143	180	225	2.00E-19	91.7	geranylgeranyl transferase type-2 subunit beta-like; K05956 geranylgeranyl transferase type-2 subunit beta [EC:2.5.1.60]
contig82371_2	bdi:100825124	82.61	46	8	0	6	143	184	229	2.00E-19	91.7	geranylgeranyl transferase type-2 subunit beta-like; K05956 geranylgeranyl transferase type-2 subunit beta [EC:2.5.1.60]
contig82371_2	ath:AT5G12210	82.61	46	8	0	6	143	188	233	2.00E-19	91.7	RGTB1; RAB geranylgeranyl transferase beta subunit 1; K05956 geranylgeranyl transferase type-2 subunit beta [EC:2.5.1.60]
contig82371_2	ath:AT3G12070	82.98	47	7	1	6	143	183	229	2.00E-18	89	RGTB2; geranylgeranyl transferase type-2 subunit beta; K05956 geranylgeranyl transferase type-2 subunit beta [EC:2.5.1.60]
contig82371_2	cme:CMT217C	54.17	48	20	1	6	143	209	256	7.00E-09	57	Rab geranylgeranyltransferase, beta subunit; K05956 geranylgeranyl transferase type-2 subunit beta [EC:2.5.1.60]
contig82426_0	aly:ARALYDRAFT_905425	33.33	87	56	2	3	257	83	167	7.00E-08	53.5	pectinesterase family protein; K01051 pectinesterase [EC:3.1.1.11]
contig82426_0	ath:AT3G43270	32.18	87	57	2	3	257	83	167	2.00E-07	52.4	pectinesterase 32; K01051 pectinesterase [EC:3.1.1.11]
contig82426_0	aly:ARALYDRAFT_478847	31.4	86	57	3	3	254	128	212	6.00E-07	50.4	ATPME3; K01051 pectinesterase [EC:3.1.1.11]
contig82426_0	aly:ARALYDRAFT_892433	29.41	85	59	1	3	254	131	215	1.00E-06	49.7	ATPME2; K01051 pectinesterase [EC:3.1.1.11]
contig82426_0	ath:AT1G53830	31.4	86	57	3	3	254	132	216	2.00E-06	48.9	PME2; pectinesterase 2; K01051 pectinesterase [EC:3.1.1.11]
contig82426_0	gmx:100777646	30.95	84	57	1	3	251	145	228	2.00E-06	48.5	pectinesterase/pectinesterase inhibitor U1-like; K01051 pectinesterase [EC:3.1.1.11]
contig82426_0	mtr:MTR_8g023310	27.38	84	60	1	3	251	139	222	5.00E-06	47.4	Pectinesterase; K01051 pectinesterase [EC:3.1.1.11]
contig82426_0	zma:100280285	28.12	96	59	2	3	260	109	203	7.00E-06	47	uncharacterized LOC100280285; K01051 pectinesterase [EC:3.1.1.11]
contig82426_0	osa:4325861	30.59	85	59	2	3	257	121	195	7.00E-06	47	Os01g0788400; K01051 pectinesterase [EC:3.1.1.11]
contig82426_0	gmx:100801813	35.96	89	53	3	3	257	89	173	9.00E-06	46.6	pectinesterase/pectinesterase inhibitor PPE8B-like; K01051 pectinesterase [EC:3.1.1.11]
contig82502_0	rcu:RCOM_1095670	26.19	84	62	0	9	260	356	439	2.00E-06	48.5	pentatricopeptide repeat-containing protein, putative; K15271 ATP-dependent DNA helicase HFM1/MER3 [EC:3.6.4.12]
contig82623_0	vvi:100267297	50	80	40	1	249	10	282	360	1.00E-17	86.3	cyclic nucleotide-gated ion channel 1-like; K05391 cyclic nucleotide gated channel, other eukaryote
contig82623_0	ath:AT5G53130	43.9	82	44	2	249	10	285	366	6.00E-15	77	CNGC1; cyclic nucleotide-gated ion channel 1; K05391 cyclic nucleotide gated channel, other eukaryote
contig82623_0	aly:ARALYDRAFT_904098	45.12	82	40	2	240	10	274	355	2.00E-13	72	ATCNGC3; K05391 cyclic nucleotide gated channel, other eukaryote
contig82623_0	mtr:MTR_3g091080	39.76	83	47	1	249	10	282	364	3.00E-13	71.2	Cyclic nucleotide-gated ion channel; K05391 cyclic nucleotide gated channel, other eukaryote
contig82623_0	ath:AT2G46430	42.68	82	42	2	240	10	276	357	5.00E-12	67.4	CNGC3; cyclic nucleotide gated channel; K05391 cyclic nucleotide gated channel, other eukaryote
contig82623_0	gmx:100817516	38.55	83	48	2	249	10	284	366	1.00E-11	66.2	cyclic nucleotide-gated ion channel 1-like; K05391 cyclic nucleotide gated channel, other eukaryote
contig82623_0	aly:ARALYDRAFT_470141	39.76	83	44	3	240	10	267	348	2.00E-10	62	ATCNGC10; K05391 cyclic nucleotide gated channel, other eukaryote
contig82623_0	ath:AT1G01340	39.76	83	44	3	240	10	267	348	3.00E-10	61.6	CNGC10; cyclic nucleotide gated channel; K05391 cyclic nucleotide gated channel, other eukaryote
contig82623_0	zma:100285094	39.51	81	48	2	249	10	273	352	6.00E-10	60.5	gpm871; LOC100285094; K05391 cyclic nucleotide gated channel, other eukaryote
contig82623_0	ath:AT2G46450	38.37	86	44	4	240	10	230	315	7.00E-09	57	CNGC12; cyclic nucleotide gated channel; K05391 cyclic nucleotide gated channel, other eukaryote
contig82623_0	aly:ARALYDRAFT_327678	38.82	85	44	2	240	10	273	355	9.00E-09	56.6	ATCNGC13; K05391 cyclic nucleotide gated channel, other eukaryote
contig82623_0	ath:AT4G01010	38.82	85	44	2	240	10	272	354	9.00E-09	56.6	CNGC13; cyclic nucleotide-gated channel 13; K05391 cyclic nucleotide gated channel, other eukaryote
contig82623_0	aly:ARALYDRAFT_320206	32.95	88	48	3	240	10	306	393	1.00E-08	56.2	ATCNGC6; K05391 cyclic nucleotide gated channel, other eukaryote
contig82623_0	bdi:100838192	39.51	81	48	2	249	10	272	351	2.00E-08	55.5	cyclic nucleotide-gated ion channel 1-like; K05391 cyclic nucleotide gated channel, other eukaryote
contig82623_0	ath:AT2G23980	31.82	88	49	3	240	10	307	394	4.00E-08	54.3	CNGC6; cyclic nucleotide gated channel; K05391 cyclic nucleotide gated channel, other eukaryote
contig82623_0	aly:ARALYDRAFT_328660	32.18	87	49	3	240	10	307	393	1.00E-07	52.8	ATCNGC9; K05391 cyclic nucleotide gated channel, other eukaryote
contig82623_0	aly:ARALYDRAFT_495894	32.95	88	49	2	243	10	291	378	1.00E-07	52.8	ATCNGC5; K05391 cyclic nucleotide gated channel, other eukaryote
contig82623_0	bdi:100825171	31.03	87	53	1	249	10	290	376	3.00E-07	51.6	probable cyclic nucleotide-gated ion channel 5-like; K05391 cyclic nucleotide gated channel, other eukaryote
contig82623_0	ath:AT5G57940	31.82	88	50	2	243	10	291	378	1.00E-06	49.3	CNGC5; cyclic nucleotide gated channel; K05391 cyclic nucleotide gated channel, other eukaryote
contig82623_0	ath:AT4G30560	33.33	93	46	4	240	10	307	393	2.00E-06	48.5	CNGC9; cyclic nucleotide gated channel 9; K05391 cyclic nucleotide gated channel, other eukaryote
contig82770_0	vvi:100249416	90.59	85	8	0	2	256	298	382	4.00E-39	157	pre-mRNA-splicing factor SLU7-A-like; K12819 pre-mRNA-processing factor SLU7
contig82770_0	aly:ARALYDRAFT_475672	87.06	85	11	0	2	256	297	381	1.00E-38	155	Pre-mRNA-splicing factor SLU7-A; K12819 pre-mRNA-processing factor SLU7
contig82770_0	ath:AT1G65660	87.06	85	11	0	2	256	297	381	1.00E-38	155	SMP1; Pre-mRNA-splicing factor SLU7-A; K12819 pre-mRNA-processing factor SLU7
contig82770_0	gmx:100778457	85.88	85	12	0	2	256	301	385	9.00E-38	152	pre-mRNA-splicing factor SLU7-A-like; K12819 pre-mRNA-processing factor SLU7
contig82770_0	bdi:100821942	77.65	85	19	0	2	256	296	380	5.00E-35	143	pre-mRNA-splicing factor SLU7-like; K12819 pre-mRNA-processing factor SLU7
contig82770_0	osa:4344572	78.82	85	18	0	2	256	297	381	5.00E-35	143	Os08g0127700; K12819 pre-mRNA-processing factor SLU7
contig82770_0	ota:Ot14g01020	57.69	78	33	1	20	253	256	332	8.00E-18	86.7	RNA splicing factor-Slu7p (ISS); K12819 pre-mRNA-processing factor SLU7
contig82783_0	aly:ARALYDRAFT_491347	44.12	68	35	1	202	8	460	527	7.00E-09	57	BAK1; bri1-associated receptor kinase; K13416 brassinosteroid insensitive 1-associated receptor kinase 1 [EC:2.7.10.1 2.7.11.1]
contig82783_0	ath:AT4G33430	44.12	68	35	1	202	8	463	530	7.00E-09	57	BAK1; BRASSINOSTEROID INSENSITIVE 1-associated receptor kinase 1; K13416 brassinosteroid insensitive 1-associated receptor kinase 1 [EC:2.7.10.1 2.7.11.1]
contig82783_0	vvi:100253855	42.65	68	36	1	202	8	462	529	9.00E-09	56.6	BRASSINOSTEROID INSENSITIVE 1-associated receptor kinase 1-like; K13416 brassinosteroid insensitive 1-associated receptor kinase 1 [EC:2.7.10.1 2.7.11.1]
contig82783_0	ath:AT2G13790	39.71	68	38	1	202	8	468	535	1.00E-08	55.8	SERK4; somatic embryogenesis receptor kinase 4; K13417 somatic embryogenesis receptor kinase 4 [EC:2.7.10.1 2.7.11.1]
contig82783_0	ath:AT1G71830	41.18	68	37	1	202	8	476	543	7.00E-08	53.5	SERK1; somatic embryogenesis receptor kinase 1; K13418 somatic embryogenesis receptor kinase 1 [EC:2.7.10.1 2.7.11.1]
contig82783_0	vvi:100247683	39.71	68	38	1	202	8	475	542	1.00E-07	52.8	somatic embryogenesis receptor kinase-like; K13418 somatic embryogenesis receptor kinase 1 [EC:2.7.10.1 2.7.11.1]
contig82807_0	vvi:100266273	69.49	59	18	0	273	97	193	251	7.00E-17	83.6	mitochondrial-processing peptidase subunit alpha-like; K01412 mitochondrial processing peptidase [EC:3.4.24.64]
contig82807_0	vvi:100259973	73.68	57	15	0	273	103	193	249	9.00E-17	83.2	mitochondrial-processing peptidase subunit alpha-like; K01412 mitochondrial processing peptidase [EC:3.4.24.64]
contig82807_0	osa:4327198	66.67	57	19	0	273	103	186	242	8.00E-15	76.6	Os01g0739000; K01412 mitochondrial processing peptidase [EC:3.4.24.64]
contig82807_0	zma:100280280	61.4	57	22	0	273	103	186	242	3.00E-13	71.6	pco071606; LOC100280280; K01412 mitochondrial processing peptidase [EC:3.4.24.64]
contig82807_0	osa:4339368	59.65	57	23	0	273	103	181	237	3.00E-13	71.6	Os05g0524300; K01412 mitochondrial processing peptidase [EC:3.4.24.64]
contig82807_0	osa:4327300	54.39	57	26	0	273	103	193	249	4.00E-12	67.8	Os01g0191500; K01412 mitochondrial processing peptidase [EC:3.4.24.64]
contig82807_0	ath:AT3G16480	58.93	56	23	0	273	106	190	245	5.00E-12	67.4	MPPalpha; mitochondrial processing peptidase; K01412 mitochondrial processing peptidase [EC:3.4.24.64]
contig82807_0	aly:ARALYDRAFT_479109	56.14	57	25	0	273	103	194	250	6.00E-12	67	mppalpha; K01412 mitochondrial processing peptidase [EC:3.4.24.64]
contig82807_0	osa:4324473	36.36	55	35	0	273	109	180	234	5.00E-06	47.4	Os01g0966300; K01412 mitochondrial processing peptidase [EC:3.4.24.64]
contig82862_0	vvi:100247527	46.67	90	47	1	2	268	33	122	4.00E-15	77.8	adenylate isopentenyltransferase-like; K10760 adenylate isopentenyltransferase (cytokinin synthase)
contig82870_0	vvi:100261060	42.42	66	38	0	203	6	193	258	1.00E-10	62.8	uncharacterized LOC100261060; K13148 integrator complex subunit 11 [EC:3.1.27.-]
contig82870_0	vvi:100243153	44.78	67	37	0	203	3	418	484	3.00E-10	61.2	zinc finger CCCH domain-containing protein 16-like; K14321 nucleoporin-like protein 2
contig82870_0	vvi:100260845	46.88	64	34	0	194	3	739	802	5.00E-10	60.8	5'-3' exoribonuclease 3-like; K12619 5'-3' exoribonuclease 2 [EC:3.1.13.-]
contig82870_0	vvi:100243465	41.79	67	39	0	203	3	1	67	4.00E-09	57.8	uncharacterized LOC100243465; K13217 pre-mRNA-processing factor 39
contig82870_0	vvi:100244254	44.07	59	33	0	179	3	719	777	8.00E-07	50.1	uncharacterized LOC100244254; K01855 tRNA pseudouridine38/39 synthase [EC:5.4.99.45]
contig83184_0	vvi:100260845	50	46	23	0	143	6	1268	1313	4.00E-07	51.2	5'-3' exoribonuclease 3-like; K12619 5'-3' exoribonuclease 2 [EC:3.1.13.-]
contig83184_0	vvi:100252331	39.62	53	32	0	164	6	245	297	4.00E-06	47.8	uncharacterized LOC100252331; K14404 cleavage and polyadenylation specificity factor subunit 4
contig83185_0	mtr:MTR_1g082450	80	30	6	0	209	120	335	364	2.00E-08	55.5	Sodium/hydrogen exchanger; K14724 solute carrier family 9 (sodium/hydrogen exchanger), member 8
contig83221_0	vvi:100258335	36.76	68	42	2	295	95	667	730	6.00E-07	50.4	DNA-directed RNA polymerases I, II, and III subunit RPABC1-like; K03013 DNA-directed RNA polymerases I, II, and III subunit RPABC1
contig83256_0	pop:POPTR_1099076	55.36	56	25	0	212	45	387	442	9.00E-14	73.2	cellulose synthase (EC:2.4.1.12); K00770 1,4-beta-D-xylan synthase [EC:2.4.2.24]
contig83256_0	pop:POPTR_552489	55.36	56	25	0	212	45	417	472	1.00E-13	72.8	cellulose synthase (EC:2.4.1.12); K00770 1,4-beta-D-xylan synthase [EC:2.4.2.24]
contig83256_0	ppp:PHYPADRAFT_213586	52.63	57	27	0	212	42	388	444	2.00E-13	72.4	cesA4; cellulose synthase 4, glycosyltransferase family 2; K10999 cellulose synthase A [EC:2.4.1.12]
contig83256_0	osa:4337958	50.88	57	28	0	212	42	375	431	2.00E-13	72.4	Os05g0176100; K10999 cellulose synthase A [EC:2.4.1.12]
contig83256_0	pop:POPTR_418524	50.88	57	28	0	212	42	381	437	2.00E-13	72.4	cellulose synthase (EC:2.4.1.12); K10999 cellulose synthase A [EC:2.4.1.12]
contig83256_0	ath:AT1G02730	51.79	56	27	0	212	45	426	481	2.00E-13	72	CSLD5; 1,4-beta-D-xylan synthase; K00770 1,4-beta-D-xylan synthase [EC:2.4.2.24]
contig83256_0	gmx:100810567	49.12	57	29	0	212	42	382	438	3.00E-13	71.2	cellulose synthase A catalytic subunit 1 [UDP-forming]-like; K10999 cellulose synthase A [EC:2.4.1.12]
contig83256_0	zma:542564	49.12	57	29	0	212	42	373	429	3.00E-13	71.2	cesa2, CesA-2; cellulose synthase2; K10999 cellulose synthase A [EC:2.4.1.12]
contig83256_0	vvi:100243459	53.57	56	26	0	212	45	421	476	3.00E-13	71.2	cellulose synthase-like protein D5-like; K00770 1,4-beta-D-xylan synthase [EC:2.4.2.24]
contig83256_0	vvi:100254408	49.12	57	29	0	212	42	382	438	3.00E-13	71.2	cellulose synthase A catalytic subunit 1 [UDP-forming]-like; K10999 cellulose synthase A [EC:2.4.1.12]
contig83256_0	gmx:100806786	50.88	57	28	0	212	42	392	448	4.00E-13	70.9	cellulose synthase A catalytic subunit 6 [UDP-forming]-like; K10999 cellulose synthase A [EC:2.4.1.12]
contig83256_0	bdi:100837994	50.88	57	28	0	212	42	286	342	4.00E-13	70.9	cellulose synthase A catalytic subunit 4 [UDP-forming]-like; K10999 cellulose synthase A [EC:2.4.1.12]
contig83256_0	gmx:100797597	51.79	56	27	0	212	45	400	455	6.00E-13	70.5	cellulose synthase-like protein D5-like; K00770 1,4-beta-D-xylan synthase [EC:2.4.2.24]
contig83256_0	vvi:100242715	49.12	57	29	0	212	42	383	439	6.00E-13	70.5	probable cellulose synthase A catalytic subunit 5 [UDP-forming]-like; K10999 cellulose synthase A [EC:2.4.1.12]
contig83256_0	vvi:100248512	52.63	57	27	0	212	42	345	401	6.00E-13	70.5	cellulose synthase A catalytic subunit 7 [UDP-forming]-like; K10999 cellulose synthase A [EC:2.4.1.12]
contig83256_0	pop:POPTR_578717	53.57	56	26	0	212	45	353	408	6.00E-13	70.5	cellulose synthase (EC:2.4.1.12); K10999 cellulose synthase A [EC:2.4.1.12]
contig83256_0	pop:POPTR_717644	52.63	57	27	0	212	42	344	400	6.00E-13	70.5	cellulose synthase (EC:2.4.1.12); K10999 cellulose synthase A [EC:2.4.1.12]
contig83256_0	pop:POPTR_835809	49.12	57	29	0	212	42	381	437	6.00E-13	70.5	cellulose synthase (EC:2.4.1.12); K10999 cellulose synthase A [EC:2.4.1.12]
contig83256_0	ath:AT5G17420	51.79	56	27	0	212	45	341	396	6.00E-13	70.5	IRX3; cellulose synthase A catalytic subunit 7 [UDP-forming]; K10999 cellulose synthase A [EC:2.4.1.12]
contig83256_0	bdi:100822586	49.12	57	29	0	212	42	502	558	7.00E-13	70.1	probable cellulose synthase A catalytic subunit 2 [UDP-forming]-like; K10999 cellulose synthase A [EC:2.4.1.12]
contig83291_0	rcu:RCOM_0813670	49.41	85	41	3	2	250	857	940	7.00E-11	63.5	DNA repair and recombination protein RAD54B, putative (EC:2.7.11.1); K10875 DNA repair and recombination protein RAD54 and RAD54-like protein [EC:3.6.4.-]
contig83328_0	vvi:100253596	37.5	64	40	0	211	20	22	85	4.00E-08	54.3	uncharacterized LOC100253596; K15360 centromere protein X
contig83376_0	osa:4349826	36.36	88	55	3	3	263	428	512	1.00E-06	49.7	Os11g0157000; K12619 5'-3' exoribonuclease 2 [EC:3.1.13.-]
contig83767_0	pop:POPTR_555847	36.25	80	51	1	243	4	176	253	2.00E-08	55.1	CYP735A6; cytochrome P450; K10717 cytokinin trans-hydroxylase
contig83767_0	pop:POPTR_743744	36.25	80	51	1	243	4	174	251	1.00E-07	52.8	CYP735A5; cytochrome P450; K10717 cytokinin trans-hydroxylase
contig83767_0	gmx:100808392	36.71	79	50	1	240	4	173	249	8.00E-07	50.1	cytokinin hydroxylase-like; K10717 cytokinin trans-hydroxylase
contig83767_0	vvi:100258332	32.14	84	57	1	255	4	169	250	8.00E-07	50.1	cytokinin hydroxylase-like; K10717 cytokinin trans-hydroxylase
contig83767_0	bdi:100833091	36.92	65	41	0	198	4	189	253	1.00E-06	49.3	cytokinin hydroxylase-like; K10717 cytokinin trans-hydroxylase
contig83767_0	ath:AT5G38450	30.59	85	59	1	255	1	170	252	7.00E-06	47	CYP735A1; cytokinin trans-hydroxylase; K10717 cytokinin trans-hydroxylase
contig83793_0	mtr:MTR_5g016550	91.11	45	4	0	223	89	350	394	1.00E-19	92.4	Phosphatidylinositol-3,4,5-trisphosphate 3-phosphatase and dual-specificity protein phosphatase PTEN; K01110 phosphatidylinositol-3,4,5-trisphosphate 3-phosphatase [EC:3.1.3.67]
contig83793_0	gmx:100784003	75.47	53	13	0	223	65	375	427	5.00E-19	90.5	uncharacterized LOC100784003; K01110 phosphatidylinositol-3,4,5-trisphosphate 3-phosphatase [EC:3.1.3.67]
contig83793_0	gmx:100799214	73.58	53	14	0	223	65	375	427	3.00E-18	88.2	uncharacterized LOC100799214; K01110 phosphatidylinositol-3,4,5-trisphosphate 3-phosphatase [EC:3.1.3.67]
contig83793_0	ath:AT3G19420	82.22	45	8	0	223	89	373	417	2.00E-17	85.5	PEN2; phosphatidylinositol-3,4,5-trisphosphate 3-phosphatase; K01110 phosphatidylinositol-3,4,5-trisphosphate 3-phosphatase [EC:3.1.3.67]
contig83793_0	vvi:100246943	82.22	45	8	0	223	89	363	407	2.00E-17	85.1	uncharacterized LOC100246943; K01110 phosphatidylinositol-3,4,5-trisphosphate 3-phosphatase [EC:3.1.3.67]
contig83793_0	osa:4352052	82.22	45	8	0	223	89	404	448	3.00E-17	84.7	Os12g0407500; K01110 phosphatidylinositol-3,4,5-trisphosphate 3-phosphatase [EC:3.1.3.67]
contig83793_0	gmx:100801622	73.58	53	14	0	223	65	365	417	5.00E-17	84	uncharacterized LOC100801622; K01110 phosphatidylinositol-3,4,5-trisphosphate 3-phosphatase [EC:3.1.3.67]
contig83793_0	bdi:100846535	80	45	9	0	223	89	403	447	2.00E-16	82	uncharacterized LOC100846535; K01110 phosphatidylinositol-3,4,5-trisphosphate 3-phosphatase [EC:3.1.3.67]
contig83793_0	ath:AT3G50110	69.81	53	16	0	223	65	417	469	9.00E-16	79.7	PEN3; phosphatidylinositol-3,4,5-trisphosphate 3-phosphatase; K01110 phosphatidylinositol-3,4,5-trisphosphate 3-phosphatase [EC:3.1.3.67]
contig83884_3	vvi:100246241	75	28	7	0	92	9	322	349	7.00E-06	47	trehalase-like; K01194 alpha,alpha-trehalase [EC:3.2.1.28]
contig83884_3	pop:POPTR_757666	75	28	7	0	92	9	327	354	9.00E-06	46.6	alpha,alpha-trehalase (EC:3.2.1.28); K01194 alpha,alpha-trehalase [EC:3.2.1.28]
contig83884_3	pop:POPTR_815017	75	28	7	0	92	9	324	351	9.00E-06	46.6	alpha,alpha-trehalase (EC:3.2.1.28); K01194 alpha,alpha-trehalase [EC:3.2.1.28]
contig84078_0	ath:AT1G09530	55.56	45	20	1	159	25	355	398	2.00E-08	55.5	PIF3; transcription factor PIF3; K12126 phytochrome-interacting factor 3
contig84241_0	vvi:100233022	41.25	80	47	1	3	242	288	328	1.00E-08	56.2	serine proteinase; K13289 cathepsin A (carboxypeptidase C) [EC:3.4.16.5]
contig84241_0	vvi:100242723	40	80	48	1	3	242	346	386	6.00E-08	53.9	serine carboxypeptidase 3-like; K13289 cathepsin A (carboxypeptidase C) [EC:3.4.16.5]
contig84241_0	gmx:100805730	70	30	9	0	153	242	297	326	1.00E-06	49.7	serine carboxypeptidase-like 49-like; K13289 cathepsin A (carboxypeptidase C) [EC:3.4.16.5]
contig84241_0	ath:AT3G10410	63.33	30	11	0	153	242	308	337	1.00E-06	49.3	SCPL49; carboxypeptidase; K13289 cathepsin A (carboxypeptidase C) [EC:3.4.16.5]
contig84304_0	ppp:PHYPADRAFT_98034	36.78	87	46	2	247	14	1175	1256	1.00E-12	69.7	hypothetical protein; K14400 pre-mRNA cleavage complex 2 protein Pcf11
contig84321_0	vvi:100256880	62.22	45	17	0	12	146	415	459	7.00E-09	57	valencene synthase-like; K14181 valencene synthase [EC:4.2.3.73]
contig84359_0	osa:4337825	82.61	46	5	1	181	53	1007	1052	2.00E-16	82	Os05g0150300; K11654 SWI/SNF-related matrix-associated actin-dependent regulator of chromatin subfamily A member 5 [EC:3.6.4.-]
contig84359_0	pop:POPTR_229734	80.43	46	6	1	181	53	907	952	3.00E-16	81.3	CHR914; chromatin remodeling complex subunit; K11654 SWI/SNF-related matrix-associated actin-dependent regulator of chromatin subfamily A member 5 [EC:3.6.4.-]
contig84359_0	mtr:MTR_2g020000	78.26	46	7	1	181	53	915	960	4.00E-16	80.9	Chromatin remodeling complex subunit; K11654 SWI/SNF-related matrix-associated actin-dependent regulator of chromatin subfamily A member 5 [EC:3.6.4.-]
contig84359_0	ath:AT3G06400	80.43	46	6	1	181	53	913	958	6.00E-16	80.5	CHR11; chromatin-remodeling protein 11; K11654 SWI/SNF-related matrix-associated actin-dependent regulator of chromatin subfamily A member 5 [EC:3.6.4.-]
contig84359_0	ath:AT5G18620	78.26	46	7	1	181	53	919	964	7.00E-16	80.1	CHR17; chromatin remodeling factor17; K11654 SWI/SNF-related matrix-associated actin-dependent regulator of chromatin subfamily A member 5 [EC:3.6.4.-]
contig84359_0	bdi:100836141	78.26	46	7	1	181	53	943	988	1.00E-15	79.3	probable chromatin-remodeling complex ATPase chain-like; K11654 SWI/SNF-related matrix-associated actin-dependent regulator of chromatin subfamily A member 5 [EC:3.6.4.-]
contig84359_0	osa:4325731	78.26	46	7	1	181	53	951	996	1.00E-15	79.3	Os01g0367900; K11654 SWI/SNF-related matrix-associated actin-dependent regulator of chromatin subfamily A member 5 [EC:3.6.4.-]
contig84359_0	bdi:100822641	78.26	46	7	1	181	53	950	995	2.00E-15	78.6	probable chromatin-remodeling complex ATPase chain-like; K11654 SWI/SNF-related matrix-associated actin-dependent regulator of chromatin subfamily A member 5 [EC:3.6.4.-]
contig84359_0	ppp:PHYPADRAFT_216086	73.91	46	9	1	181	53	890	935	1.00E-14	75.9	CHR1527; SNF2 family DNA-dependent ATPase; K11654 SWI/SNF-related matrix-associated actin-dependent regulator of chromatin subfamily A member 5 [EC:3.6.4.-]
contig84359_0	ppp:PHYPADRAFT_216974	71.74	46	10	1	181	53	891	936	3.00E-14	74.7	CHR1529; SNF2 family DNA-dependent ATPase; K11654 SWI/SNF-related matrix-associated actin-dependent regulator of chromatin subfamily A member 5 [EC:3.6.4.-]
contig84359_0	cre:CHLREDRAFT_135484	56.52	46	17	1	181	53	918	963	1.00E-08	55.8	SNF2 superfamily protein; K11654 SWI/SNF-related matrix-associated actin-dependent regulator of chromatin subfamily A member 5 [EC:3.6.4.-]
contig84360_0	pop:POPTR_229734	86.15	65	6	1	214	29	888	952	5.00E-27	117	CHR914; chromatin remodeling complex subunit; K11654 SWI/SNF-related matrix-associated actin-dependent regulator of chromatin subfamily A member 5 [EC:3.6.4.-]
contig84360_0	mtr:MTR_2g020000	84.62	65	7	1	214	29	896	960	7.00E-27	116	Chromatin remodeling complex subunit; K11654 SWI/SNF-related matrix-associated actin-dependent regulator of chromatin subfamily A member 5 [EC:3.6.4.-]
contig84360_0	osa:4325731	86.15	65	6	1	214	29	932	996	9.00E-27	116	Os01g0367900; K11654 SWI/SNF-related matrix-associated actin-dependent regulator of chromatin subfamily A member 5 [EC:3.6.4.-]
contig84360_0	ath:AT3G06400	86.15	65	6	1	214	29	894	958	9.00E-27	116	CHR11; chromatin-remodeling protein 11; K11654 SWI/SNF-related matrix-associated actin-dependent regulator of chromatin subfamily A member 5 [EC:3.6.4.-]
contig84360_0	ath:AT5G18620	84.62	65	7	1	214	29	900	964	1.00E-26	115	CHR17; chromatin remodeling factor17; K11654 SWI/SNF-related matrix-associated actin-dependent regulator of chromatin subfamily A member 5 [EC:3.6.4.-]
contig84360_0	bdi:100836141	84.62	65	7	1	214	29	924	988	2.00E-26	115	probable chromatin-remodeling complex ATPase chain-like; K11654 SWI/SNF-related matrix-associated actin-dependent regulator of chromatin subfamily A member 5 [EC:3.6.4.-]
contig84360_0	osa:4337825	83.08	65	8	1	214	29	988	1052	5.00E-26	114	Os05g0150300; K11654 SWI/SNF-related matrix-associated actin-dependent regulator of chromatin subfamily A member 5 [EC:3.6.4.-]
contig84360_0	bdi:100822641	83.08	65	8	1	214	29	931	995	8.00E-26	113	probable chromatin-remodeling complex ATPase chain-like; K11654 SWI/SNF-related matrix-associated actin-dependent regulator of chromatin subfamily A member 5 [EC:3.6.4.-]
contig84360_0	ppp:PHYPADRAFT_216086	78.46	65	11	1	214	29	871	935	3.00E-24	108	CHR1527; SNF2 family DNA-dependent ATPase; K11654 SWI/SNF-related matrix-associated actin-dependent regulator of chromatin subfamily A member 5 [EC:3.6.4.-]
contig84360_0	ppp:PHYPADRAFT_216974	76.92	65	12	1	214	29	872	936	6.00E-24	107	CHR1529; SNF2 family DNA-dependent ATPase; K11654 SWI/SNF-related matrix-associated actin-dependent regulator of chromatin subfamily A member 5 [EC:3.6.4.-]
contig84360_0	cre:CHLREDRAFT_135484	60	65	23	1	214	29	899	963	5.00E-17	84	SNF2 superfamily protein; K11654 SWI/SNF-related matrix-associated actin-dependent regulator of chromatin subfamily A member 5 [EC:3.6.4.-]
contig84360_0	ota:Ot07g04160	50.77	65	29	1	214	29	894	958	5.00E-12	67.4	chromatin-remodelling complex ATPase ISWI2 (ISS); K11654 SWI/SNF-related matrix-associated actin-dependent regulator of chromatin subfamily A member 5 [EC:3.6.4.-]
contig84363_0	vvi:100247683	46.75	77	41	0	266	36	102	178	5.00E-12	67.4	somatic embryogenesis receptor kinase-like; K13418 somatic embryogenesis receptor kinase 1 [EC:2.7.10.1 2.7.11.1]
contig84363_0	ath:AT1G71830	45.57	79	43	0	266	30	103	181	9.00E-12	66.6	SERK1; somatic embryogenesis receptor kinase 1; K13418 somatic embryogenesis receptor kinase 1 [EC:2.7.10.1 2.7.11.1]
contig84363_0	aly:ARALYDRAFT_356368	38.82	85	52	0	266	12	322	406	7.00E-11	63.5	FLS2; flagellin-sensitive 2; K13420 LRR receptor-like serine/threonine-protein kinase FLS2 [EC:2.7.11.1]
contig84363_0	osa:4337016	41.86	86	50	0	266	9	156	241	7.00E-11	63.5	Os04g0618700; K13420 LRR receptor-like serine/threonine-protein kinase FLS2 [EC:2.7.11.1]
contig84363_0	ath:AT1G75820	42.35	85	49	0	263	9	252	336	9.00E-11	63.2	CLV1; receptor protein kinase CLAVATA1; K00924 [EC:2.7.1.-]
contig84363_0	ath:AT5G46330	41.67	84	49	0	266	15	250	333	1.00E-10	62.8	FLS2; LRR receptor-like serine/threonine-protein kinase FLS2; K13420 LRR receptor-like serine/threonine-protein kinase FLS2 [EC:2.7.11.1]
contig84363_0	vvi:100253808	40.23	87	52	0	266	6	227	313	2.00E-10	62.4	LRR receptor-like serine/threonine-protein kinase FLS2-like; K13420 LRR receptor-like serine/threonine-protein kinase FLS2 [EC:2.7.11.1]
contig84363_0	vvi:100252647	41.86	86	50	0	266	9	450	535	4.00E-10	61.2	systemin receptor SR160-like; K13415 protein brassinosteroid insensitive 1 [EC:2.7.10.1 2.7.11.1]
contig84363_0	ath:AT4G39400	36.78	87	55	0	266	6	474	560	1.00E-09	59.7	BRI1; protein brassinosteroid insensitive 1; K13415 protein brassinosteroid insensitive 1 [EC:2.7.10.1 2.7.11.1]
contig84363_0	ath:AT5G20480	41.38	87	50	1	266	9	354	440	1.00E-09	59.7	EFR; LRR receptor-like serine/threonine-protein kinase EFR; K13428 LRR receptor-like serine/threonine-protein kinase EFR [EC:2.7.11.1]
contig84363_0	aly:ARALYDRAFT_488953	40.23	87	51	1	266	9	355	441	2.00E-09	58.5	EFR; EF-TU receptor; K13428 LRR receptor-like serine/threonine-protein kinase EFR [EC:2.7.11.1]
contig84363_0	osa:4324691	37.65	85	53	0	266	12	402	486	3.00E-09	58.2	Os01g0718300; K13415 protein brassinosteroid insensitive 1 [EC:2.7.10.1 2.7.11.1]
contig84363_0	vvi:100253855	41.56	77	45	0	260	30	80	156	7.00E-09	57	BRASSINOSTEROID INSENSITIVE 1-associated receptor kinase 1-like; K13416 brassinosteroid insensitive 1-associated receptor kinase 1 [EC:2.7.10.1 2.7.11.1]
contig84363_0	aly:ARALYDRAFT_489442	41.77	79	46	1	266	30	506	583	2.00E-08	55.8	leucine-rich repeat family protein; K00924 [EC:2.7.1.-]
contig84363_0	ath:AT2G13790	40.51	79	47	1	266	30	109	186	2.00E-08	55.5	SERK4; somatic embryogenesis receptor kinase 4; K13417 somatic embryogenesis receptor kinase 4 [EC:2.7.10.1 2.7.11.1]
contig84363_0	ath:AT4G28490	36.36	88	56	0	266	3	485	572	2.00E-08	55.5	HAE; receptor-like protein kinase 5; K08286 protein-serine/threonine kinase [EC:2.7.11.-]
contig84363_0	osa:4341290	36.47	85	53	1	266	15	495	579	3.00E-08	54.7	Os06g0557100; K00924 [EC:2.7.1.-]
contig84363_0	ath:AT1G28440	33.33	84	56	0	266	15	358	441	3.00E-08	54.7	HSL1; receptor-like protein kinase HSL1; K00924 [EC:2.7.1.-]
contig84363_0	aly:ARALYDRAFT_491347	40.26	77	46	0	260	30	75	151	7.00E-08	53.5	BAK1; bri1-associated receptor kinase; K13416 brassinosteroid insensitive 1-associated receptor kinase 1 [EC:2.7.10.1 2.7.11.1]
contig84363_0	ath:AT4G33430	40.26	77	46	0	260	30	80	156	7.00E-08	53.5	BAK1; BRASSINOSTEROID INSENSITIVE 1-associated receptor kinase 1; K13416 brassinosteroid insensitive 1-associated receptor kinase 1 [EC:2.7.10.1 2.7.11.1]
contig84472_0	vvi:100250139	68	25	8	0	241	167	1001	1025	3.00E-06	48.1	structure-specific endonuclease subunit SLX1 homolog 2-like; K15078 structure-specific endonuclease subunit SLX1 [EC:3.6.1.-]
contig84622_0	vvi:100261060	36.14	83	53	1	250	2	304	383	5.00E-09	57.4	uncharacterized LOC100261060; K13148 integrator complex subunit 11 [EC:3.1.27.-]
contig84622_0	vvi:100243465	34.94	83	54	2	250	2	112	191	4.00E-07	51.2	uncharacterized LOC100243465; K13217 pre-mRNA-processing factor 39
contig84622_0	vvi:100260845	30.12	83	58	1	250	2	847	926	2.00E-06	48.5	5'-3' exoribonuclease 3-like; K12619 5'-3' exoribonuclease 2 [EC:3.1.13.-]
contig84633_14	mtr:MTR_7g076830	95	40	2	0	100	219	375	414	1.00E-15	79.7	DEAD-box ATP-dependent RNA helicase; K12614 ATP-dependent RNA helicase DDX6/DHH1 [EC:3.6.4.13]
contig84633_14	mtr:MTR_7g076800	95	40	2	0	100	219	373	412	1.00E-15	79.7	DEAD-box ATP-dependent RNA helicase; K12614 ATP-dependent RNA helicase DDX6/DHH1 [EC:3.6.4.13]
contig84633_14	gmx:100801402	95	40	2	0	100	219	359	398	1.00E-15	79.7	DEAD-box ATP-dependent RNA helicase 8-like; K12614 ATP-dependent RNA helicase DDX6/DHH1 [EC:3.6.4.13]
contig84633_14	gmx:100800861	95	40	2	0	100	219	362	401	1.00E-15	79.7	DEAD-box ATP-dependent RNA helicase 8-like; K12614 ATP-dependent RNA helicase DDX6/DHH1 [EC:3.6.4.13]
contig84633_14	gmx:100815899	95	40	2	0	100	219	361	400	1.00E-15	79.7	DEAD-box ATP-dependent RNA helicase 8-like; K12614 ATP-dependent RNA helicase DDX6/DHH1 [EC:3.6.4.13]
contig84633_14	bdi:100840583	95	40	2	0	100	219	354	393	1.00E-15	79.7	DEAD-box ATP-dependent RNA helicase 6-like; K12614 ATP-dependent RNA helicase DDX6/DHH1 [EC:3.6.4.13]
contig84633_14	zma:100283799	95	40	2	0	100	219	362	401	1.00E-15	79.7	ATP-dependent RNA helicase dhh1; K12614 ATP-dependent RNA helicase DDX6/DHH1 [EC:3.6.4.13]
contig84633_14	zma:100272835	95	40	2	0	100	219	358	397	1.00E-15	79.7	uncharacterized LOC100272835; K12614 ATP-dependent RNA helicase DDX6/DHH1 [EC:3.6.4.13]
contig84633_14	zma:100282580	95	40	2	0	100	219	376	415	1.00E-15	79.7	ATP-dependent RNA helicase dhh1; K12614 ATP-dependent RNA helicase DDX6/DHH1 [EC:3.6.4.13]
contig84633_14	osa:4336501	95	40	2	0	100	219	357	396	1.00E-15	79.7	Os04g0533000; K12614 ATP-dependent RNA helicase DDX6/DHH1 [EC:3.6.4.13]
contig84633_14	vvi:100251721	95	40	2	0	100	219	350	389	1.00E-15	79.7	DEAD-box ATP-dependent RNA helicase 8-like; K12614 ATP-dependent RNA helicase DDX6/DHH1 [EC:3.6.4.13]
contig84633_14	vvi:100241111	95	40	2	0	100	219	339	378	1.00E-15	79.7	DEAD-box ATP-dependent RNA helicase 8-like; K12614 ATP-dependent RNA helicase DDX6/DHH1 [EC:3.6.4.13]
contig84633_14	ath:AT3G61240	92.5	40	3	0	100	219	357	396	2.00E-15	78.6	DEAD-box ATP-dependent RNA helicase 12; K12614 ATP-dependent RNA helicase DDX6/DHH1 [EC:3.6.4.13]
contig84633_14	vcn:VOLCADRAFT_81392	90	40	4	0	100	219	265	304	6.00E-15	77	deh1; DEAD-box RNA helicase, ATP-dependent, cytoplasmic; K12614 ATP-dependent RNA helicase DDX6/DHH1 [EC:3.6.4.13]
contig84633_14	cre:CHLREDRAFT_56005	90	40	4	0	100	219	264	303	6.00E-15	77	DEH1; cytoplasmic DExD/H-box RNA helicase; K12614 ATP-dependent RNA helicase DDX6/DHH1 [EC:3.6.4.13]
contig84633_14	cme:CML140C	87.18	39	5	0	100	216	330	368	7.00E-14	73.6	RNA helicase; K12614 ATP-dependent RNA helicase DDX6/DHH1 [EC:3.6.4.13]
contig84704_1	vvi:100253568	85.19	27	4	0	53	133	93	119	8.00E-07	50.1	5'-3' exoribonuclease 3-like; K12619 5'-3' exoribonuclease 2 [EC:3.1.13.-]
contig84823_0	aly:ARALYDRAFT_487276	50	64	32	1	4	195	267	303	1.00E-06	49.7	short-chain dehydrogenase/reductase family protein; K13606 chlorophyll(ide) b reductase [EC:1.1.1.294]
contig84823_0	vvi:100265035	50	64	32	1	4	195	263	299	1.00E-06	49.7	chlorophyll(ide) b reductase NOL, chloroplastic-like; K13606 chlorophyll(ide) b reductase [EC:1.1.1.294]
contig84823_0	ath:AT5G04900	50	64	32	1	4	195	266	302	1.00E-06	49.7	NOL; chlorophyll(ide) b reductase NOL; K13606 chlorophyll(ide) b reductase [EC:1.1.1.294]
contig84924_0	vvi:100259391	35.71	84	54	0	279	28	1110	1193	2.00E-10	62.4	tRNA (cytosine-5-)-methyltransferase-like; K15336 tRNA (cytosine38-C5)-methyltransferase [EC:2.1.1.204]
contig84924_0	ath:AT5G03560	33.78	74	49	0	258	37	203	276	1.00E-06	49.7	nucleobase:cation symporter-1, NCS1 family; K03457 nucleobase:cation symporter-1, NCS1 family
contig84996_0	gmx:100806552	53.7	54	25	0	4	165	107	160	8.00E-10	60.1	ATP-dependent DNA helicase recG-like; K03655 ATP-dependent DNA helicase RecG [EC:3.6.4.12]
contig85068_0	vvi:100248333	47.69	65	34	1	9	203	27	90	2.00E-12	68.6	acidic mammalian chitinase-like; K01183 chitinase [EC:3.2.1.14]
contig85068_0	gmx:100787511	36.51	63	40	1	15	203	38	98	9.00E-09	56.6	acidic mammalian chitinase-like; K01183 chitinase [EC:3.2.1.14]
contig85068_0	gmx:100804105	41.27	63	37	1	15	203	29	89	4.00E-06	47.8	chitotriosidase-1-like; K01183 chitinase [EC:3.2.1.14]
contig85068_0	gmx:100796220	44.44	54	28	2	39	194	33	86	7.00E-06	47	chitinase-3-like protein 1-like; K01183 chitinase [EC:3.2.1.14]
contig85070_0	vvi:100260845	48.94	47	24	0	152	12	1291	1337	2.00E-08	51.6	5'-3' exoribonuclease 3-like; K12619 5'-3' exoribonuclease 2 [EC:3.1.13.-]
contig85070_0	vvi:100244254	44.19	43	24	0	140	12	1180	1222	3.00E-07	46.6	uncharacterized LOC100244254; K01855 tRNA pseudouridine38/39 synthase [EC:5.4.99.45]
contig85302_0	vvi:100254113	40.79	76	43	1	33	254	68	143	8.00E-10	60.1	serine/threonine-protein kinase PBS1-like; K13430 serine/threonine-protein kinase PBS1 [EC:2.7.11.1]
contig85302_0	osa:4324691	45.21	73	38	2	42	254	793	864	1.00E-09	59.3	Os01g0718300; K13415 protein brassinosteroid insensitive 1 [EC:2.7.10.1 2.7.11.1]
contig85302_0	vvi:100252647	42.47	73	40	2	42	254	863	934	1.00E-09	59.3	systemin receptor SR160-like; K13415 protein brassinosteroid insensitive 1 [EC:2.7.10.1 2.7.11.1]
contig85302_0	ath:AT4G39400	43.84	73	39	2	42	254	869	940	1.00E-09	59.3	BRI1; protein brassinosteroid insensitive 1; K13415 protein brassinosteroid insensitive 1 [EC:2.7.10.1 2.7.11.1]
contig85302_0	zma:100283091	37.65	85	51	2	6	254	94	173	2.00E-09	58.5	si606018d05; LOC100283091; K13430 serine/threonine-protein kinase PBS1 [EC:2.7.11.1]
contig85302_0	osa:4329463	37.65	85	51	2	6	254	101	180	2.00E-09	58.5	Os02g0513000; K13430 serine/threonine-protein kinase PBS1 [EC:2.7.11.1]
contig85302_0	pop:POPTR_413452	43.66	71	38	1	48	254	74	144	3.00E-09	58.2	serine/threonine protein kinase PBS1; K13430 serine/threonine-protein kinase PBS1 [EC:2.7.11.1]
contig85302_0	ath:AT1G71830	45.33	75	38	3	42	257	288	361	5.00E-09	57.4	SERK1; somatic embryogenesis receptor kinase 1; K13418 somatic embryogenesis receptor kinase 1 [EC:2.7.10.1 2.7.11.1]
contig85302_0	vvi:100247683	45.33	75	38	3	42	257	287	360	7.00E-09	57	somatic embryogenesis receptor kinase-like; K13418 somatic embryogenesis receptor kinase 1 [EC:2.7.10.1 2.7.11.1]
contig85302_0	pop:POPTR_548061	38.96	77	45	1	30	254	68	144	7.00E-09	57	serine/threonine protein kinase PBS1; K13430 serine/threonine-protein kinase PBS1 [EC:2.7.11.1]
contig85302_0	ath:AT2G13790	46.67	75	37	3	42	257	280	353	9.00E-09	56.6	SERK4; somatic embryogenesis receptor kinase 4; K13417 somatic embryogenesis receptor kinase 4 [EC:2.7.10.1 2.7.11.1]
contig85302_0	ath:AT5G38990	39.73	73	42	1	42	254	511	583	9.00E-09	56.6	interleukin-1 receptor-associated kinase 4; K04733 interleukin-1 receptor-associated kinase 4 [EC:2.7.11.1]
contig85302_0	aly:ARALYDRAFT_488953	37.5	88	51	2	6	257	685	772	1.00E-08	55.8	EFR; EF-TU receptor; K13428 LRR receptor-like serine/threonine-protein kinase EFR [EC:2.7.11.1]
contig85302_0	aly:ARALYDRAFT_909268	38.16	76	45	1	33	254	69	144	2.00E-08	55.5	avrPphB susceptible 1; K13430 serine/threonine-protein kinase PBS1 [EC:2.7.11.1]
contig85302_0	ath:AT5G13160	38.16	76	45	1	33	254	69	144	2.00E-08	55.5	PBS1; serine/threonine-protein kinase PBS1; K13430 serine/threonine-protein kinase PBS1 [EC:2.7.11.1]
contig85302_0	ath:AT4G33430	44	75	39	3	42	257	275	348	2.00E-08	55.1	BAK1; BRASSINOSTEROID INSENSITIVE 1-associated receptor kinase 1; K13416 brassinosteroid insensitive 1-associated receptor kinase 1 [EC:2.7.10.1 2.7.11.1]
contig85302_0	aly:ARALYDRAFT_491347	44	75	39	3	42	257	272	345	3.00E-08	54.7	BAK1; bri1-associated receptor kinase; K13416 brassinosteroid insensitive 1-associated receptor kinase 1 [EC:2.7.10.1 2.7.11.1]
contig85302_0	aly:ARALYDRAFT_313416	37.93	87	50	3	6	254	529	614	6.00E-08	53.9	leucine-rich repeat family protein; K00924 [EC:2.7.1.-]
contig85302_0	vvi:100255092	43.06	72	39	4	48	257	314	380	9.00E-08	53.1	proline-rich receptor-like protein kinase PERK13-like; K13429 chitin elicitor receptor kinase 1
contig85302_0	ath:AT3G59420	41.1	73	39	3	48	254	500	571	9.00E-08	53.1	CR4; serine/threonine-protein kinase-like protein ACR4; K00924 [EC:2.7.1.-]
contig85340_1	gmx:547781	78.57	28	6	0	85	2	231	258	4.00E-06	47.8	mitotic cyclin a2-type; K06627 cyclin A
contig85371_0	vvi:100247527	35.11	94	58	1	5	277	63	156	8.00E-10	60.1	adenylate isopentenyltransferase-like; K10760 adenylate isopentenyltransferase (cytokinin synthase)
contig85371_0	gmx:100788458	36.9	84	51	1	8	253	1335	1418	9.00E-09	56.6	serine/threonine-protein kinase ATM-like; K04728 ataxia telangiectasia mutated family protein [EC:2.7.11.1]
contig85435_0	vvi:100256880	50	80	40	1	15	254	134	211	7.00E-13	70.1	valencene synthase-like; K14181 valencene synthase [EC:4.2.3.73]
contig85435_0	ath:AT5G23960	43.04	79	45	1	12	248	123	199	2.00E-10	62	TPS21; alpha-humulene/(-)-(E)-beta-caryophyllene synthase; K14184 alpha-humulene/beta-caryophyllene synthase [EC:4.2.3.- 4.2.3.57]
contig85435_0	rcu:RCOM_1574350	47.37	76	40	2	12	239	178	251	1.00E-09	59.7	Casbene synthase, chloroplast precursor (EC:4.2.3.8); K12929 casbene synthase [EC:4.2.3.8]
contig85435_0	ath:AT5G44630	38.75	80	40	1	12	224	130	209	2.00E-07	52.4	alpha-barbatene synthase; K15799 (+)-alpha-barbatene synthase [EC:4.2.3.69]
contig85435_0	aly:ARALYDRAFT_330931	47.17	53	28	0	12	170	130	182	3.00E-07	51.6	terpene synthase/cyclase family protein; K15799 (+)-alpha-barbatene synthase [EC:4.2.3.69]
contig85435_0	zma:732751	38.96	77	47	1	12	242	112	185	4.00E-07	51.2	tps10; terpene synthase10 (EC:4.2.3.47); K14174 beta-farnesene synthase [EC:4.2.3.47]
contig85435_0	ath:AT4G13280	42.86	56	32	0	15	182	128	183	4.00E-06	47.8	TPS12; terpenoid synthase 12; K15795 (Z)-gamma-bisabolene synthase [EC:4.2.3.40]
contig85435_0	zma:542688	40.26	77	46	2	12	242	129	200	9.00E-06	46.6	tps6; terpene synthase6 (EC:5.5.1.17); K15797 (S)-beta-macrocarpene synthase [EC:5.5.1.17]
contig85503_0	osa:4349826	64.44	45	16	0	243	109	674	718	1.00E-11	66.2	Os11g0157000; K12619 5'-3' exoribonuclease 2 [EC:3.1.13.-]
contig85567_0	vvi:100263357	63.27	49	18	1	226	80	432	479	1.00E-07	52.8	mitochondrial chaperone BCS1-like; K13120 protein FAM32A
contig85567_0	mtr:MTR_2g076970	68.57	35	11	0	226	122	270	304	2.00E-07	52.4	Mitochondrial chaperone BCS1; K08900 mitochondrial chaperone BCS1
contig85567_0	osa:4339775	69.23	39	12	0	226	110	140	178	4.00E-07	51.2	Os05g0588900; K08900 mitochondrial chaperone BCS1
contig85681_0	ath:AT4G37370	57.32	82	35	1	2	247	136	215	5.00E-20	94	CYP81D8; cytochrome P450, family 81, subfamily D, polypeptide 8; K00517 [EC:1.14.-.-]
contig85681_0	ath:AT4G37340	56.79	81	35	1	2	244	136	214	5.00E-18	87.4	CYP81D3; cytochrome P450, family 81, subfamily D, polypeptide 3; K00517 [EC:1.14.-.-]
contig85681_0	ath:AT4G37360	55.56	81	36	1	2	244	136	214	1.00E-17	86.3	CYP81D2; cytochrome P450, family 81, subfamily D, polypeptide 2; K00517 [EC:1.14.-.-]
contig85681_0	ath:AT5G36220	53.66	82	38	1	2	247	143	222	2.00E-16	81.6	CYP81D1; cytochrome P450 81D1; K00517 [EC:1.14.-.-]
contig85681_0	ath:AT4G37320	47.56	82	43	1	2	247	137	216	3.00E-15	78.2	CYP81D5; cytochrome P450, family 81, subfamily D, polypeptide 5; K00517 [EC:1.14.-.-]
contig85681_0	ath:AT4G37430	44.83	87	43	2	2	247	132	216	1.00E-13	72.8	CYP91A2; cytochrome P450 81F1; K00517 [EC:1.14.-.-]
contig85681_0	ath:AT4G37330	41.98	81	47	1	2	244	137	212	2.00E-13	72.4	CYP81D4; cytochrome P450, family 81, subfamily D, polypeptide 4; K00517 [EC:1.14.-.-]
contig85681_0	aly:ARALYDRAFT_328029	45.12	82	45	2	2	247	135	211	8.00E-13	70.1	CYP81F3; K00517 [EC:1.14.-.-]
contig85681_0	ath:AT4G37400	45.12	82	45	2	2	247	135	211	2.00E-12	68.9	CYP81F3; cytochrome P450, family 81, subfamily F, polypeptide 3; K00517 [EC:1.14.-.-]
contig85681_0	ath:AT5G57220	43.9	82	46	2	2	247	134	211	4.00E-12	67.8	CYP81F2; cytochrome P450, family 81, subfamily F, polypeptide 2; K00517 [EC:1.14.-.-]
contig85681_0	ath:AT4G37410	48.68	76	39	2	2	229	135	207	5.00E-11	63.9	CYP81F4; cytochrome P450, family 81, subfamily F, polypeptide 4; K00517 [EC:1.14.-.-]
contig85681_0	ath:AT4G37310	42.68	82	47	1	2	247	136	216	6.00E-10	60.5	CYP81H1; cytochrome P450, family 81, subfamily H, polypeptide 1; K00517 [EC:1.14.-.-]
contig85681_0	ath:AT4G31940	38.82	85	46	2	2	238	138	222	5.00E-06	47.4	CYP82C4; cytochrome P450, family 82, subfamily C, polypeptide 4; K00517 [EC:1.14.-.-]
contig85826_0	gmx:100776353	97.06	34	1	0	118	219	118	151	1.00E-13	72.8	WD repeat-containing protein 82-like; K14962 COMPASS component SWD2
contig85826_0	zma:100285923	94.12	34	2	0	118	219	117	150	2.00E-13	72.4	set1 complex component swd2; K14962 COMPASS component SWD2
contig85826_0	osa:4339488	94.12	34	2	0	118	219	117	150	2.00E-13	72.4	Os05g0543300; K14962 COMPASS component SWD2
contig85826_0	bdi:100820899	91.18	34	3	0	118	219	117	150	2.00E-13	72	WD repeat-containing protein 82-B-like; K14962 COMPASS component SWD2
contig85826_0	vvi:100247531	94.12	34	2	0	118	219	117	150	3.00E-13	71.6	WD repeat-containing protein 82-B-like; K14962 COMPASS component SWD2
contig85826_0	aly:ARALYDRAFT_488294	91.18	34	3	0	118	219	116	149	2.00E-12	68.9	transducin family protein; K14962 COMPASS component SWD2
contig85826_0	ath:AT5G14530	91.18	34	3	0	118	219	116	149	2.00E-12	68.9	transducin/WD40 domain-containing protein; K14962 COMPASS component SWD2
contig85826_0	ppp:PHYPADRAFT_187730	76.47	34	8	0	118	219	118	151	2.00E-10	62	SWDB1501; histone H3 methyltransferase complex and RNA cleavage factor II complex, subunit SWD2; K14962 COMPASS component SWD2
contig85922_0	vvi:100241559	52.83	53	25	0	8	166	21	73	2.00E-11	65.5	uncharacterized LOC100241559; K13511 monolysocardiolipin acyltransferase [EC:2.3.1.-]
contig85922_0	vvi:100258101	50.94	53	26	0	8	166	171	223	5.00E-11	63.9	regulator of nonsense transcripts 2-like; K14327 regulator of nonsense transcripts 2
contig85922_0	vvi:100261060	52.83	53	25	0	8	166	555	607	7.00E-11	63.5	uncharacterized LOC100261060; K13148 integrator complex subunit 11 [EC:3.1.27.-]
contig85922_0	vvi:100260845	45.28	53	29	0	8	166	1143	1195	1.00E-08	55.8	5'-3' exoribonuclease 3-like; K12619 5'-3' exoribonuclease 2 [EC:3.1.13.-]
contig85922_1	vvi:100261060	54.17	72	33	0	19	234	552	623	2.00E-19	91.7	uncharacterized LOC100261060; K13148 integrator complex subunit 11 [EC:3.1.27.-]
contig85922_1	vvi:100258101	54.17	72	33	0	19	234	168	239	4.00E-19	90.9	regulator of nonsense transcripts 2-like; K14327 regulator of nonsense transcripts 2
contig85922_1	vvi:100241559	51.39	72	35	0	19	234	18	89	5.00E-18	87.4	uncharacterized LOC100241559; K13511 monolysocardiolipin acyltransferase [EC:2.3.1.-]
contig85922_1	vvi:100260845	49.32	73	37	0	19	237	1140	1212	2.00E-16	82	5'-3' exoribonuclease 3-like; K12619 5'-3' exoribonuclease 2 [EC:3.1.13.-]
contig85922_1	vvi:100249183	64.71	34	12	0	133	234	231	264	6.00E-08	53.9	nipped-B-like protein-like; K06672 cohesin loading factor subunit SCC2
contig86035_1	ath:AT5G38990	49.28	69	35	0	209	3	210	278	9.00E-16	79.7	interleukin-1 receptor-associated kinase 4; K04733 interleukin-1 receptor-associated kinase 4 [EC:2.7.11.1]
contig86043_0	mtr:MTR_5g023050	46.77	62	33	0	38	223	1041	1102	7.00E-11	63.5	Phospholipase D delta isoform; K01115 phospholipase D [EC:3.1.4.4]
contig86087_1	gmx:100788458	41.18	51	30	1	174	22	1235	1282	7.00E-06	47	serine/threonine-protein kinase ATM-like; K04728 ataxia telangiectasia mutated family protein [EC:2.7.11.1]
contig86130_0	vvi:100251400	83.13	83	14	0	1	249	186	268	6.00E-34	140	IAA-amino acid hydrolase ILR1-like 4; K14664 IAA-amino acid hydrolase [EC:3.5.1.-]
contig86130_0	vvi:100247351	81.93	83	15	0	1	249	186	268	2.00E-33	138	IAA-amino acid hydrolase ILR1-like 4; K14664 IAA-amino acid hydrolase [EC:3.5.1.-]
contig86130_0	pop:POPTR_711792	81.93	83	15	0	1	249	183	265	2.00E-33	138	ILL11; iaa-amino acid hydrolase 11; K14664 IAA-amino acid hydrolase [EC:3.5.1.-]
contig86130_0	zma:100274316	78.05	82	18	0	1	246	192	273	3.00E-32	134	uncharacterized LOC100274316; K14664 IAA-amino acid hydrolase [EC:3.5.1.-]
contig86130_0	osa:4324686	78.05	82	18	0	1	246	187	268	1.00E-31	132	Os01g0560000; K14664 IAA-amino acid hydrolase [EC:3.5.1.-]
contig86130_0	ath:AT1G51760	74.7	83	21	0	1	249	186	268	8.00E-31	129	IAR3; IAA-amino acid hydrolase ILR1-like 4; K14664 IAA-amino acid hydrolase [EC:3.5.1.-]
contig86130_0	aly:ARALYDRAFT_892157	73.49	83	22	0	1	249	186	268	2.00E-30	128	IAR3; IAA-alanine resistant 3; K14664 IAA-amino acid hydrolase [EC:3.5.1.-]
contig86130_0	ath:AT5G56660	65.06	83	29	0	1	249	189	271	8.00E-28	119	ILL2; IAA-amino acid hydrolase ILR1-like 2; K14664 IAA-amino acid hydrolase [EC:3.5.1.-]
contig86130_0	zma:100304432	67.47	83	27	0	1	249	192	274	3.00E-27	117	uncharacterized LOC100304432; K14664 IAA-amino acid hydrolase [EC:3.5.1.-]
contig86130_0	ath:AT1G51780	67.47	83	27	0	1	249	186	268	2.00E-26	115	ILL5; IAA-amino acid hydrolase ILR1-like 5; K14664 IAA-amino acid hydrolase [EC:3.5.1.-]
contig86130_0	zma:100285766	65.06	83	29	0	1	249	185	267	2.00E-26	115	IAA-amino acid hydrolase ILR1-like 4; K14664 IAA-amino acid hydrolase [EC:3.5.1.-]
contig86130_0	osa:4327677	64.37	87	31	0	1	261	201	287	5.00E-26	114	Os01g0706900; K14664 IAA-amino acid hydrolase [EC:3.5.1.-]
contig86130_0	ath:AT5G56650	60.24	83	33	0	1	249	188	270	8.00E-26	113	ILL1; IAA-amino acid hydrolase ILR1-like 1; K14664 IAA-amino acid hydrolase [EC:3.5.1.-]
contig86130_0	pop:POPTR_418688	64.29	84	30	0	1	252	159	242	2.00E-25	112	ILL10; iaa-amino acid hydrolase 10; K14664 IAA-amino acid hydrolase [EC:3.5.1.-]
contig86130_0	vvi:100262106	61.9	84	32	0	1	252	195	278	5.00E-25	110	IAA-amino acid hydrolase ILR1-like 4-like; K14664 IAA-amino acid hydrolase [EC:3.5.1.-]
contig86130_0	vvi:100263860	60.71	84	33	0	1	252	196	279	5.00E-25	110	IAA-amino acid hydrolase ILR1-like 1-like; K14664 IAA-amino acid hydrolase [EC:3.5.1.-]
contig86130_0	zma:100272708	60.24	83	33	0	1	249	163	245	2.00E-23	105	uncharacterized LOC100272708; K14664 IAA-amino acid hydrolase [EC:3.5.1.-]
contig86130_0	pop:POPTR_818531	59.76	82	33	0	4	249	269	350	2.00E-22	102	ILL8; iaa-amino acid hydrolase 8; K14664 IAA-amino acid hydrolase [EC:3.5.1.-]
contig86130_0	pop:POPTR_825192	60.98	82	32	0	1	246	233	314	2.00E-22	101	ILL4; iaa-amino acid hydrolase 4; K14664 IAA-amino acid hydrolase [EC:3.5.1.-]
contig86130_0	zma:100274355	59.04	83	34	0	1	249	188	270	3.00E-22	101	uncharacterized LOC100274355; K14664 IAA-amino acid hydrolase [EC:3.5.1.-]
contig86165_0	vvi:100259391	32.94	85	53	2	244	2	938	1022	2.00E-06	48.9	tRNA (cytosine-5-)-methyltransferase-like; K15336 tRNA (cytosine38-C5)-methyltransferase [EC:2.1.1.204]
contig86203_0	vvi:100259391	35.71	84	54	0	270	19	1001	1084	3.00E-13	71.6	tRNA (cytosine-5-)-methyltransferase-like; K15336 tRNA (cytosine38-C5)-methyltransferase [EC:2.1.1.204]
contig86219_0	vvi:100244254	39.66	58	35	0	14	187	629	686	3.00E-07	51.6	uncharacterized LOC100244254; K01855 tRNA pseudouridine38/39 synthase [EC:5.4.99.45]
contig86264_0	pop:POPTR_421641	92.86	42	3	0	270	145	844	885	7.00E-16	77.4	aminophospholipid ATPase; K01530 phospholipid-translocating ATPase [EC:3.6.3.1]
contig86264_0	ath:AT1G13210	90.48	42	4	0	270	145	849	890	4.00E-15	74.7	ACA.l; phospholipid-translocating ATPase; K01530 phospholipid-translocating ATPase [EC:3.6.3.1]
contig86264_0	ath:AT3G25610	90.48	42	4	0	270	145	848	889	4.00E-15	74.7	phospholipid-transporting ATPase 10; K01530 phospholipid-translocating ATPase [EC:3.6.3.1]
contig86264_0	ath:AT1G26130	88.1	42	5	0	270	145	849	890	9.00E-15	73.6	phospholipid-translocating ATPase; K01530 phospholipid-translocating ATPase [EC:3.6.3.1]
contig86264_0	ath:AT1G68710	88.1	42	5	0	270	145	853	894	2.00E-14	72.8	phospholipid-translocating ATPase; K01530 phospholipid-translocating ATPase [EC:3.6.3.1]
contig86264_0	pop:POPTR_299001	88.1	42	5	0	270	145	849	890	7.00E-14	73.6	aminophospholipid ATPase; K01530 phospholipid-translocating ATPase [EC:3.6.3.1]
contig86264_0	ath:AT1G72700	88.1	42	5	0	270	145	862	903	7.00E-14	73.6	phospholipid-translocating ATPase; K01530 phospholipid-translocating ATPase [EC:3.6.3.1]
contig86264_0	ath:AT3G27870	88.1	42	5	0	270	145	833	874	1.00E-13	72.8	phospholipid-translocating ATPase; K01530 phospholipid-translocating ATPase [EC:3.6.3.1]
[truncated: 17,039 more rows]
